# Supplementary material for: The Smaug RNA-Binding Protein Is Essential for microRNA Synthesis During the Drosophila Maternal-to-Zygotic Transition
Source: G3 (Bethesda). 2016 Sep 1;6(11):3541–51. doi: 10.1534/g3.116.034199 (PMC5100853; doi:10.1534/g3.116.034199)
Supplement: Supplemental Material [file supp_g3.116.034199_TableS1.xlsx]

## Sheet: Small RNA library components
Table S1: Small RNA library components
A. Mapping Information
Samples	Total reads	Unique-locus_perfect_mapped	Multiple-loci_perfect_mapped	Remain_reads
wt_UF0-2h.rep1	3203600	605741	1603123	994736
wt_UF0-2h.rep2	9834482	1767367	5299075	2768040
wt_UF0-2h.rep3	8628247	1498115	4894539	2235593
wt_F0-2h.rep1	8415919	1797259	4798142	1820518
wt_F0-2h.rep2	10193439	2258159	6124979	1810301
wt_F0-2h.rep3	4764371	1132912	2256952	1374507
wt_F2-4h.rep1	9658440	3247478	4852130	1558832
wt_F2-4h.rep2	8181736	2770920	3823798	1587018
wt_F2-4h.rep3	9010279	2880811	4231310	1898158
smg_UF0-2h.rep1	5773547	1031665	3100220	1641662
smg_UF0-2h.rep2	7620562	1889014	3450385	2281163
smg_UF0-2h.rep3	10495206	2145276	4884337	3465593
smg_F0-2h.rep1	9083177	1434278	5901266	1747633
smg_F0-2h.rep2	10857029	1903672	6874136	2079221
smg_F0-2h.rep3	9368946	1561509	5683046	2124391
smg_F2-4h.rep1	7609210	1400652	4430417	1778141
smg_F2-4h.rep2	7447240	1584293	4222943	1640004
smg_F2-4h.rep3	3924926	891226	2087910	945790
B. TMM_normalized_data
Samples	miRNA	rRNA	tRNA	ncRNA	snoRNA	snRNA	NAT	TE_BDGP	exon	intron	intergenic
wt_UF0-2h.rep1	144545	29921.3	80177.5	3594.1	5084.3	1041.6	1273.4	418211	16181.5	28059.4	182995
wt_UF0-2h.rep2	98978.7	28190.9	57299.3	3303.6	4835.7	1289.2	1316.6	434982	16276.7	28799.6	178845
wt_UF0-2h.rep3	107680	42003	51106.2	3314.5	1953.9	599.9	1566.9	468145	16484.8	31053.8	201468
wt_F0-2h.rep1	230586	81263.7	91681.2	5263.5	7589.3	532.4	1785.4	470111	16484.7	32613.3	157592
wt_F0-2h.rep2	176748	99134.8	59505.4	6008.2	2726.8	765.7	1276.7	389627	18483.1	28182.5	133571
wt_F0-2h.rep3	286712	36956.8	101464	4180.5	7670.8	1828.4	1412.7	384781	15716.8	26175.2	159577
wt_F2-4h.rep1	741492	95242.8	70524.9	7312.3	5099.5	1248.3	1749.1	405300	14703.5	32131.6	135186
wt_F2-4h.rep2	1.20471e+06	110539	86686.6	5566.4	2126.2	888.8	1695.6	351430	21973.6	36558.4	123785
wt_F2-4h.rep3	560708	84930	83230.5	6422.6	5018.2	2353.9	1475.7	362462	17881	28493.1	166782
smg_UF0-2h.rep1	128867	35319.6	65971.8	2787.6	4119.9	1413.9	1606.3	396920	12264.6	24148.8	151574
smg_UF0-2h.rep2	283019	46664.8	121298	3821.8	10500.1	1122.5	2682.6	369959	12657.9	20408.9	136778
smg_UF0-2h.rep3	198358	44096.4	109597	3828.2	8953	1493.1	3065.1	341152	12582	19600.9	119686
smg_F0-2h.rep1	74438.2	72096.2	68614.2	6251.2	3009.2	725.7	1891.9	430751	14848.5	30328	159009
smg_F0-2h.rep2	101359	46324.7	77855.6	3006.9	775.4	543.4	2015.3	448116	13286.7	29669.7	162958
smg_F0-2h.rep3	76456.8	32097.1	65322.1	2713.1	3648.4	993.2	1487.6	417585	12751.7	26821.4	167391
smg_F2-4h.rep1	118461	55737.4	60486.6	5422.1	2831.8	1682.6	1561	389276	13704.5	26615.7	145819
smg_F2-4h.rep2	246329	75569.6	157037	4859.3	2024	1039.4	2151.5	380579	13660.3	26314.7	160308
smg_F2-4h.rep3	223540	70426.6	74701.3	3886.4	7502.5	2016.2	1369	340089	14059.9	21520.1	134455
C. TMM_normalized_data
Samples	miRNA	rRNA	tRNA	ncRNA	snoRNA	snRNA	NAT	TE_BDGP	exon	intron	intergenic
wt.UF0-2h_mean	117068	33372	62861	3404	3958	977	1386	440446	16314	29304	187769
wt.F0-2h_mean	231348	72452	84217	5151	5996	1042	1492	414840	16895	28990	150246
wt.F2-4h_mean	835638	96904	80147	6434	4081	1497	1640	373064	18186	32394	141918
smg.UF0-2h_mean	203415	42027	98955	3479	7858	1343	2451	369343	12502	21386	136013
smg.F0-2h_mean	84085	50173	70597	3990	2478	754	1798	432150	13629	28940	163120
smg.F2-4h_mean	196110	67245	97408	4723	4119	1579	1694	369982	13808	24817	146861

## Sheet: Exp-profiles of miR class
Supplementary Table S1_Expression-profiles of miRNA class
Expression profiles of Class A to E canonical miRNAs in wild type and smaug mutants
canonical miRNA only	Class	wt.UF0-2h.rpm	wt.F0-2h.rpm	wt.F2-4h.rpm	smg.UF0-2h.rpm	smg.F0-2h.rpm	smg.F2-4h.rpm	log2 RPM.wt.UF0-2h	log2 RPM.wt.F0-2h	log2 RPM.wt.F2-4h	log2 RPM.smg.UF0-2h	log2 RPM.smg.F0-2h	log2 RPM.smg.F2-4h
dme-miR-13a-5p	A	0	8	39	0.1	0	0.5	-3.32193	3.01792	5.2891	-2.32193	-3.32193	-0.736966
dme-miR-1002-3p	A	0	11	52	0.1	0.4	0.8	-3.32193	3.47249	5.70321	-2.32193	-1	-0.152003
dme-miR-968-3p	A	0	32	81	0.2	0.6	2	-3.32193	5.0045	6.34163	-1.73697	-0.514573	1.07039
dme-miR-iab-4-3p	A	0	15	174	0.3	0.1	1	-3.32193	3.91648	7.44377	-1.32193	-2.32193	0.137504
dme-miR-284-3p	A	0.1	18	21	0.1	0.2	0.8	-2.32193	4.17792	4.39917	-2.32193	-1.73697	-0.152003
dme-miR-316-5p	A	0.2	17	50	0.1	0.3	0.4	-1.73697	4.09592	5.64674	-2.32193	-1.32193	-1
dme-miR-137-3p	A	0.3	8	18	0.6	0.1	0.4	-1.32193	3.01792	4.17792	-0.514573	-2.32193	-1
dme-miR-958-3p	A	0.4	39	31	0.2	0.9	1	-1	5.2891	4.95884	-1.73697	0	0.137504
dme-miR-2c-5p	A	0.4	7	82	0	0.3	0.4	-1	2.82782	6.35931	-3.32193	-1.32193	-1
dme-miR-317-3p	A	0.5	19	6	0.4	1	1	-0.736966	4.2555	2.60881	-1	0.137504	0.137504
dme-miR-3-5p	A	0.6	331	228	25	2	33	-0.514573	8.37112	7.83352	4.64962	1.07039	5.04876
dme-miR-1-5p	A	0.6	42	388	1	0.6	3	-0.514573	5.39575	8.60028	0.137504	-0.514573	1.63227
dme-miR-927-5p	A	0.6	9	23	0.3	0.6	0.7	-0.514573	3.18587	4.52982	-1.32193	-0.514573	-0.321928
dme-miR-1000-3p	A	0.6	3	20	0	0	0.2	-0.514573	1.63227	4.32912	-3.32193	-3.32193	-1.73697
dme-miR-13b-1-5p	A	0.7	11	45	0.5	0.1	0.2	-0.321928	3.47249	5.49506	-0.736966	-2.32193	-1.73697
dme-miR-981-3p	A	0.8	11	88	0.3	0.6	3	-0.152003	3.47249	6.46107	-1.32193	-0.514573	1.63227
dme-miR-1000-5p	A	0.9	4	15	0.1	0	0.2	0	2.03562	3.91648	-2.32193	-3.32193	-1.73697
dme-miR-991-3p	A	1	3	26	2	2	4	0.137504	1.63227	4.70598	1.07039	1.07039	2.03562
dme-miR-124-5p	A	1	8	310	0.5	0.7	0.9	0.137504	3.01792	8.27659	-0.736966	-0.321928	0
dme-miR-968-5p	A	1	11	119	0.2	5	2	0.137504	3.47249	6.89603	-1.73697	2.3505	1.07039
dme-miR-283-3p	A	1	5	45	0.6	1	1	0.137504	2.3505	5.49506	-0.514573	0.137504	0.137504
dme-miR-276a-5p	A	1	12	54	0.6	0.4	0.5	0.137504	3.59694	5.75756	-0.514573	-1	-0.736966
dme-miR-276b-5p	A	1	12	54	0.6	0.4	0.5	0.137504	3.59694	5.75756	-0.514573	-1	-0.736966
dme-miR-9a-3p	A	2	65	423	2	1	15	1.07039	6.02459	8.72485	1.07039	0.137504	3.91648
dme-miR-995-5p	A	2	3	24	5	3	2	1.07039	1.63227	4.59096	2.3505	1.63227	1.07039
dme-miR-276b-3p	A	2	5	17	0.5	0	0	1.07039	2.3505	4.09592	-0.736966	-3.32193	-3.32193
dme-miR-984-5p	A	2	12	6	3	4	4	1.07039	3.59694	2.60881	1.63227	2.03562	2.03562
dme-miR-92b-5p	A	2	11	16	2	5	1	1.07039	3.47249	4.00899	1.07039	2.3505	0.137504
dme-miR-958-5p	A	2	9	85	0.2	0.3	1	1.07039	3.18587	6.41109	-1.73697	-1.32193	0.137504
dme-miR-315-5p	A	2	25	81	0.1	0.5	0.4	1.07039	4.64962	6.34163	-2.32193	-0.736966	-1
dme-miR-277-3p	A	2	15	70	0.8	2	0.5	1.07039	3.91648	6.13134	-0.152003	1.07039	-0.736966
dme-let-7-5p	A	3	5	10	2	13	3	1.63227	2.3505	3.33628	1.07039	3.71149	1.63227
dme-miR-954-5p	A	3	9	14	3	20	13	1.63227	3.18587	3.81762	1.63227	4.32912	3.71149
dme-miR-987-5p	A	3	15	24	2	6	7	1.63227	3.91648	4.59096	1.07039	2.60881	2.82782
dme-miR-252-5p	A	3	46	107	0.6	2	2	1.63227	5.52669	6.74281	-0.514573	1.07039	1.07039
dme-miR-11-5p	A	3	21	128	3	1	2	1.63227	4.39917	7.00113	1.63227	0.137504	1.07039
dme-miR-79-5p	A	3	8	86	9	1	2	1.63227	3.01792	6.42794	3.18587	0.137504	1.07039
dme-miR-263a-5p	A	3	17	63	27	3	5	1.63227	4.09592	5.97957	4.76022	1.63227	2.3505
dme-miR-iab-4-5p	A	4	91	561	6	0.7	9	2.03562	6.50938	9.13211	2.60881	-0.321928	3.18587
dme-miR-4-5p	A	4	85	766	6	7	40	2.03562	6.41109	9.58139	2.60881	2.82782	5.32553
dme-miR-309-5p	A	4	193	554	9	6	31	2.03562	7.5932	9.114	3.18587	2.60881	4.95884
dme-miR-13a-3p	A	4	11	24	6	1	5	2.03562	3.47249	4.59096	2.60881	0.137504	2.3505
dme-miR-276a-3p	A	5	205	735	7	6	8	2.3505	7.68018	9.5218	2.82782	2.60881	3.01792
dme-miR-965-5p	A	5	67	405	13	2	7	2.3505	6.06824	8.66213	3.71149	1.07039	2.82782
dme-miR-375-3p	A	5	24	78	0.4	0.5	1	2.3505	4.59096	6.28725	-1	-0.736966	0.137504
dme-miR-998-5p	A	5	11	62	11	9	10	2.3505	3.47249	5.95652	3.47249	3.18587	3.33628
dme-miR-10-5p	A	6	35	390	2	4	22	2.60881	5.1334	8.6077	1.07039	2.03562	4.46597
dme-miR-124-3p	A	9	95	428	6	1	9	3.18587	6.57137	8.7418	2.60881	0.137504	3.18587
dme-miR-2a-1-5p	A	10	76	524	16	10	13	3.33628	6.24982	9.0337	4.00899	3.33628	3.71149
dme-miR-31a-5p	A	11	92	296	17	17	15	3.47249	6.52513	8.20994	4.09592	4.09592	3.91648
dme-miR-6-2-5p	B	11	628	2425	26	24	525	3.47249	9.29485	11.2438	4.70598	4.59096	9.03645
dme-miR-7-3p	B	13	183	2100	12	28	132	3.71149	7.51649	11.0362	3.59694	4.8125	7.04549
dme-miR-6-1-5p	B	16	731	4076	34	50	352	4.00899	9.51392	11.993	5.0917	5.64674	8.45984
dme-miR-6-3-5p	B	18	1807	10437	29	131	1121	4.17792	10.8195	13.3494	4.86295	7.03452	10.1307
dme-miR-309-3p	B	19	433	12070	23	62	1005	4.2555	8.75856	13.5592	4.52982	5.95652	9.97312
dme-miR-4-3p	B	23	329	2761	16	21	173	4.52982	8.36238	11.431	4.00899	4.39917	7.43546
dme-miR-286-5p	B	23	1647	5021	63	112	889	4.52982	10.6857	12.2938	5.97957	6.80864	9.7962
dme-miR-10-3p	B	31	445	2602	11	8	66	4.95884	8.79799	11.3455	3.47249	3.01792	6.04658
dme-miR-1-3p	B	44	1341	20693	18	35	107	5.46271	10.3892	14.3369	4.17792	5.1334	6.74281
dme-miR-9a-5p	B	98	1373	14382	43	44	376	6.61618	10.4232	13.812	5.42962	5.46271	8.55497
dme-miR-3-3p	C	56	4918	73025	160	236	4088	5.80993	12.2639	16.1561	7.32283	7.88325	11.9972
dme-miR-286-3p	C	83	5348	55089	195	230	4778	6.37678	12.3848	15.7495	7.60807	7.84612	12.2222
dme-miR-5-5p	C	156	4208	11430	204	242	3872	7.28633	12.039	13.4806	7.67313	7.91946	11.9189
dme-miR-5-3p	C	181	7816	34518	316	409	3677	7.50064	12.9322	15.0751	8.30424	8.67631	11.8444
dme-miR-6-3p	C	692	22401	276684	888	951	19677	9.43484	14.4513	18.0779	9.79458	9.89345	14.2642
dme-miR-8-3p	C	2614	5039	19381	7125	927	1640	11.3521	12.299	14.2424	12.7987	9.85658	10.6796
dme-miR-279-3p	C	4325	4699	10767	7882	8320	6151	12.0785	12.1982	13.3943	12.9444	13.0224	12.5866
dme-miR-9c-5p	C	5726	6265	9173	7316	6424	9261	12.4833	12.6131	13.1632	12.8369	12.6493	13.177
dme-miR-275-3p	C	5854	8806	12382	14822	1879	4231	12.5152	13.1043	13.596	13.8555	10.8758	12.0468
dme-miR-14-3p	C	5992	9099	7001	9179	3071	10804	12.5488	13.1515	12.7734	13.1641	11.5845	13.3993
dme-miR-306-5p	C	6439	7737	11657	15804	3303	3772	12.6526	12.9176	13.5089	13.948	11.6896	11.8812
dme-miR-9b-5p	C	17652	29382	43897	39531	9991	14894	14.1076	14.8426	15.4218	15.2707	13.2864	13.8625
dme-miR-1008-3p	D	5	15	17	8	11	15	2.3505	3.91648	4.09592	3.01792	3.47249	3.91648
dme-miR-33-3p	D	8	15	14	24	8	23	3.01792	3.91648	3.81762	4.59096	3.01792	4.52982
dme-miR-2c-3p	D	11	9	5	19	5	7	3.47249	3.18587	2.3505	4.2555	2.3505	2.82782
dme-miR-313-5p	D	11	25	32	22	17	83	3.47249	4.64962	5.0045	4.46597	4.09592	6.37678
dme-miR-311-5p	D	12	8	25	9	3	14	3.59694	3.01792	4.64962	3.18587	1.63227	3.81762
dme-miR-304-5p	D	15	25	71	36	9	24	3.91648	4.64962	6.15178	5.17393	3.18587	4.59096
dme-miR-2279-5p	D	17	31	44	57	30	33	4.09592	4.95884	5.46271	5.83542	4.91169	5.04876
dme-miR-1002-5p	D	20	14	109	2	86	20	4.32912	3.81762	6.76951	1.07039	6.42794	4.32912
dme-miR-1009-3p	D	29	51	40	59	32	43	4.86295	5.67525	5.32553	5.88509	5.0045	5.42962
dme-miR-965-3p	D	37	91	88	85	11	32	5.21335	6.50938	6.46107	6.41109	3.47249	5.0045
dme-miR-996-5p	D	37	48	78	67	68	89	5.21335	5.58796	6.28725	6.06824	6.08958	6.47735
dme-miR-1006-3p	D	41	33	62	32	37	35	5.36107	5.04876	5.95652	5.0045	5.21335	5.1334
dme-miR-308-5p	D	44	87	22	105	11	25	5.46271	6.4446	4.46597	6.71562	3.47249	4.64962
dme-miR-281-2-5p	D	46	36	35	94	44	60	5.52669	5.17393	5.1334	6.55612	5.46271	5.90929
dme-miR-31b-5p	D	57	21	34	97	44	18	5.83542	4.39917	5.0917	6.6014	5.46271	4.17792
dme-miR-988-5p	D	59	41	249	152	16	68	5.88509	5.36107	7.96058	7.24888	4.00899	6.08958
dme-miR-13b-2-5p	D	64	72	246	89	68	76	6.00225	6.17193	7.9431	6.47735	6.08958	6.24982
dme-miR-988-3p	D	84	212	151	199	30	222	6.39403	7.7286	7.23936	7.63735	4.91169	7.79507
dme-miR-281-3p	D	85	220	178	260	98	99	6.41109	7.78202	7.47654	8.02292	6.61618	6.63081
dme-miR-9b-3p	D	101	145	284	282	22	79	6.65964	7.1809	8.15026	8.14006	4.46597	6.30561
dme-miR-283-5p	D	122	594	309	163	102	226	6.93192	9.21456	8.27193	7.34961	6.67384	7.82082
dme-miR-12-5p	D	145	356	426	276	82	234	7.1809	8.47614	8.73505	8.10905	6.35931	7.87098
dme-miR-305-3p	D	156	175	165	210	72	69	7.28633	7.45204	7.3672	7.71493	6.17193	6.11061
dme-miR-1012-3p	D	241	259	206	355	164	228	7.91349	8.01737	7.6872	8.47208	7.35843	7.83352
dme-miR-986-5p	D	325	114	102	224	82	129	8.34474	6.83415	6.67384	7.808	6.35931	7.01235
dme-miR-9c-3p	D	529	79	60	794	8	9	9.0474	6.30561	5.90929	9.63318	3.01792	3.18587
dme-miR-998-3p	E	163	281	700	335	169	101	7.34961	8.13494	9.45142	8.38845	7.40173	6.65964
dme-miR-8-5p	E	212	241	850	217	289	245	7.7286	7.91349	9.73149	7.76222	8.17542	7.93723
dme-miR-92a-5p	E	227	587	4578	517	84	168	7.82718	9.19746	12.1605	9.0143	6.39403	7.39318
dme-bantam-5p	E	302	242	1196	288	180	204	8.23888	7.91946	10.2241	8.17043	7.49265	7.67313
dme-miR-313-3p	E	317	970	1664	1044	315	1382	8.30879	9.92199	10.7005	10.028	8.29967	10.4326
dme-miR-11-3p	E	320	435	813	710	256	427	8.32238	8.7652	9.66729	9.47188	8.00056	8.73843
dme-miR-1003-3p	E	417	552	473	647	328	520	8.70425	9.10879	8.886	9.33784	8.35799	9.02265
dme-miR-970-3p	E	442	483	812	742	319	693	8.78823	8.91618	9.66551	9.53547	8.31786	9.43692
dme-miR-2b-2-5p	E	444	751	1944	501	402	470	8.79474	9.55286	10.9249	8.96895	8.65141	8.87682
dme-miR-312-5p	E	519	234	427	258	173	384	9.01987	7.87098	8.73843	8.01179	7.43546	8.58534
dme-miR-33-5p	E	633	264	433	682	855	426	9.30629	8.04494	8.75856	9.41384	9.73995	8.73505
dme-miR-190-5p	E	644	695	651	285	214	195	9.33114	9.44108	9.34674	8.15532	7.74214	7.60807
dme-miR-305-5p	E	681	1920	2459	2199	386	3447	9.41172	10.907	11.2639	11.1027	8.59283	11.7512
dme-miR-282-3p	E	681	2027	2750	1147	123	441	9.41172	10.9852	11.4253	10.1638	6.94369	8.78496
dme-miR-310-3p	E	979	2348	1916	2570	635	5175	9.93531	11.1973	10.904	11.3276	9.31084	12.3374
dme-miR-999-3p	E	988	2483	6947	1988	1185	1395	9.94851	11.2779	12.7622	10.9572	10.2108	10.4462
dme-miR-1010-3p	E	1137	718	795	955	891	888	10.1511	9.48804	9.63499	9.89951	9.79944	9.79458
dme-miR-311-3p	E	1280	2022	2934	2231	1254	2341	10.322	10.9816	11.5187	11.1235	10.2924	11.193
dme-miR-184-3p	E	1518	2335	10877	3250	1539	3119	10.5681	11.1893	13.409	11.6663	10.5879	11.6069
dme-miR-2a-3p	E	1579	2974	2323	1944	787	679	10.6249	11.5382	11.1818	10.9249	9.6204	9.40748
dme-miR-2a-2-5p	E	1618	872	1411	1551	536	531	10.6601	9.76835	10.4626	10.5991	9.06636	9.05284
dme-miR-996-3p	E	1718	796	1661	4836	1726	1563	10.7466	9.63681	10.6979	12.2396	10.7533	10.6102
dme-miR-308-3p	E	1840	451	222	3045	636	708	10.8456	8.8173	7.79507	11.5723	9.31311	9.46781
dme-miR-2b-3p	E	2178	5957	4042	4117	3160	6740	11.0889	12.5404	11.9809	12.0074	11.6258	12.7186
dme-miR-79-3p	E	2231	2006	1226	6853	415	2283	11.1235	10.9702	10.2599	12.7425	8.69732	11.1568
dme-miR-312-3p	E	2487	9178	6882	3245	6650	7717	11.2802	13.164	12.7486	11.664	12.6992	12.9138
dme-miR-7-5p	E	2895	3040	6803	4471	1311	2643	11.4994	11.5699	12.732	12.1264	10.3566	11.368
dme-miR-92b-3p	E	2974	4281	6824	3039	2989	5038	11.5382	12.0638	12.7364	11.5694	11.5455	12.2987
dme-miR-282-5p	E	3181	2007	833	2351	1418	3994	11.6353	10.9709	9.70235	11.1991	10.4697	11.9637
dme-bantam-3p	E	3185	6077	1935	3251	1178	4224	11.6371	12.5692	10.9182	11.6667	10.2022	12.0444
dme-miR-92a-3p	E	3857	5366	4883	4740	1770	4881	11.9133	12.3897	12.2536	12.2107	10.7896	12.253
dme-miR-995-3p	E	4074	2400	4321	5757	1725	2958	11.9923	11.2289	12.0772	12.4911	10.7525	11.5305
dme-miR-13b-3p	E	4916	4604	4325	6740	2607	5294	12.2633	12.1687	12.0785	12.7186	11.3482	12.3702

## Sheet: Exp non-canonical & NTA miRNAs
Supplementary Table S1_Exp non-canonical & NTA miRNAs
Expression of non-canonical and NTA miRNAs in wild type and smaug-mutants
miRNA	wt_UF0-2h.rpm_sum	wt_F0-2h.rpm_sum	wt_2-4h.rpm_sum	smg_UF0-2h.rpm_sum	smg_F0-2h.rpm_sum	smg_F2-4h.rpm_sum	miRNA	% wt.UF0-2h.canonical	% wt.UF0-2h.iso	% wt.UF0-2h.nta	% wt.F0-2h.canonical	% wt.F0-2h.iso	% wt.F0-2h.nta	% wt.F2-4h.canonical	% wt.F2-4h.iso	% wt.F2-4h.nta	% smg.UF0-2h.canonical	% smg.UF0-2h.iso	% smg.UF0-2h.nta	% smg.F0-2h.canonical	% smg.F0-2h.iso	% smg.F0-2h.nta	% smg.F2-4h.canonical	% smg.F2-4h.iso	% smg.F2-4h.nta	miRNA	In Fig.S2 non-canonical miR	In Fig.S2_NTA-miR
dme-miR-13a-3p	11.26	127.13	722.06	12.95	6.86	15.19	dme-miR-13a-3p	0.374	0.318	0.308	0.084	0.88	0.036	0.034	0.955	0.012	0.441	0.31	0.25	0.196	0.331	0.473	0.293	0.386	0.321	dme-miR-13a-3p	pass threshold*,Yes_iso	pass threshold**,Yes_NTA
dme-miR-995-5p	8.29	12.26	199.31	10.52	19.67	12.09	dme-miR-995-5p	0.235	0.303	0.462	0.28	0.417	0.303	0.122	0.829	0.049	0.425	0.285	0.29	0.134	0.3	0.566	0.169	0.34	0.491	dme-miR-995-5p	pass threshold,Yes_iso	pass threshold,Yes_NTA
dme-miR-7-5p	6037.07	5395.15	19273.8	6097.81	2836.67	3849.2	dme-miR-7-5p	0.479	0.106	0.414	0.563	0.254	0.183	0.353	0.595	0.052	0.733	0.057	0.21	0.463	0.127	0.411	0.687	0.142	0.171	dme-miR-7-5p	pass threshold,Yes_iso	pass threshold, No
dme-miR-2c-3p	12.72	22.23	105.27	23.11	5.9	8.86	dme-miR-2c-3p	0.863	0.01	0.126	0.413	0.462	0.125	0.049	0.852	0.099	0.832	0.023	0.145	0.815	0.036	0.148	0.749	0.034	0.217	dme-miR-2c-3p	pass threshold,Yes_iso
dme-miR-987-5p	3.29	25.41	50.16	2.65	7.74	10.34	dme-miR-987-5p	0.769	0.164	0.067	0.595	0.386	0.02	0.481	0.514	0.005	0.844	0.082	0.074	0.716	0.223	0.061	0.681	0.246	0.073	dme-miR-987-5p	pass threshold,Yes_iso
dme-miR-996-5p	46.76	72.81	190.26	83.08	89.39	107.81	dme-miR-996-5p	0.786	0.191	0.024	0.659	0.322	0.019	0.411	0.575	0.014	0.804	0.176	0.02	0.767	0.218	0.016	0.825	0.157	0.017	dme-miR-996-5p	pass threshold,Yes_iso
dme-miR-1003-5p	0.4	4.72	60.73	0.28	0.77	4.15	dme-miR-1003-5p	0	0.756	0.244	0	1	0	0.003	0.983	0.014	0	1	0	0.098	0.85	0.052	0	0.928	0.072	dme-miR-1003-5p	pass threshold, No
dme-miR-184-5p	5.52	6.75	20.1	5.38	5.8	9.12	dme-miR-184-5p	0.417	0.566	0.016	0.135	0.851	0.014	0.092	0.897	0.011	0.512	0.449	0.039	0.326	0.608	0.066	0.312	0.658	0.03	dme-miR-184-5p	pass threshold, No
dme-miR-283-5p	210.43	948.15	1493.16	265.57	298.38	457.54	dme-miR-283-5p	0.58	0.351	0.069	0.626	0.335	0.039	0.207	0.767	0.026	0.615	0.352	0.033	0.344	0.574	0.082	0.493	0.431	0.076	dme-miR-283-5p	pass threshold, No
dme-miR-2c-5p	0.78	8.74	96.48	0.07	0.41	0.57	dme-miR-2c-5p	0.568	0.369	0.063	0.774	0.215	0.011	0.845	0.144	0.011	0	1	0	0.721	0.279	0	0.725	0.275	0	dme-miR-2c-5p	pass threshold, No
dme-miR-11-3p	2579.25	2658.71	3284.74	2822.85	2480.65	3327.9	dme-miR-11-3p	0.124	0.513	0.363	0.164	0.57	0.266	0.248	0.63	0.122	0.252	0.411	0.338	0.103	0.587	0.309	0.128	0.573	0.299	dme-miR-11-3p		pass threshold, Yes_NTA
dme-miR-283-3p	2.68	10.06	119.39	1.36	2.93	3.3	dme-miR-283-3p	0.394	0.356	0.25	0.448	0.431	0.121	0.376	0.555	0.069	0.424	0.306	0.27	0.461	0.37	0.169	0.349	0.411	0.24	dme-miR-283-3p		pass threshold, Yes_NTA
dme-miR-31a-5p	11.72	94.25	300.56	25.33	26.82	18.31	dme-miR-31a-5p	0.935	0	0.065	0.973	0.001	0.026	0.985	0.002	0.013	0.689	0	0.311	0.632	0	0.368	0.795	0.003	0.202	dme-miR-31a-5p		pass threshold, Yes_NTA
dme-miR-375-3p	5.83	25.2	82.26	0.61	0.93	1.48	dme-miR-375-3p	0.832	0.008	0.16	0.933	0.001	0.066	0.945	0.005	0.05	0.611	0	0.389	0.582	0	0.418	0.703	0.168	0.129	dme-miR-375-3p		pass threshold, Yes_NTA
dme-miR-7-3p	32.67	198.98	2144.07	30.79	51.49	154.31	dme-miR-7-3p	0.392	0.017	0.591	0.921	0.013	0.066	0.98	0.007	0.013	0.376	0.008	0.616	0.546	0.014	0.44	0.858	0.009	0.133	dme-miR-7-3p		pass threshold, Yes_NTA
dme-miR-79-5p	3.76	8.56	90.66	11.2	2.13	2.99	dme-miR-79-5p	0.767	0.026	0.207	0.895	0.03	0.075	0.953	0.012	0.035	0.806	0.065	0.13	0.682	0.09	0.228	0.536	0.087	0.377	dme-miR-79-5p		pass threshold, Yes_NTA
dme-miR-8-3p	6417.43	11380.5	33376.4	10393.3	3214.31	5016.36	dme-miR-8-3p	0.407	0.002	0.591	0.443	0.002	0.555	0.581	0.002	0.417	0.685	0.001	0.314	0.288	0.002	0.71	0.327	0.002	0.671	dme-miR-8-3p		pass threshold, Yes_NTA
dme-miR-8-5p	274.17	300.86	950.01	277.36	389.9	317	dme-miR-8-5p	0.773	0.003	0.224	0.802	0.001	0.197	0.895	0.007	0.097	0.784	0.013	0.203	0.742	0.002	0.256	0.774	0.004	0.221	dme-miR-8-5p		pass threshold, Yes_NTA
dme-bantam-3p	4012.22	6711.43	2496.66	4358.03	1784.66	4859.94	dme-bantam-3p	0.794	0.003	0.203	0.905	0.004	0.091	0.776	0.002	0.223	0.747	0.001	0.252	0.66	0.004	0.336	0.87	0.002	0.129	dme-bantam-3p		pass threshold, No
dme-let-7-5p	8.4	9.79	18.56	2.84	31.45	7.98	dme-let-7-5p	0.381	0.057	0.563	0.497	0.046	0.457	0.544	0.086	0.37	0.566	0.07	0.364	0.426	0.106	0.469	0.384	0.07	0.546	dme-let-7-5p		pass threshold, No
dme-miR-14-5p	2.26	2.94	10.22	2.74	1.68	1.65	dme-miR-14-5p	0.319	0.109	0.573	0.674	0.13	0.196	0.908	0.016	0.076	0.475	0.108	0.417	0.299	0.18	0.521	0.406	0.16	0.433	dme-miR-14-5p		pass threshold, No
dme-miR-184-3p	2319.23	3705.27	14285	5207.41	2194.75	4545.72	dme-miR-184-3p	0.654	0.015	0.331	0.63	0.017	0.353	0.762	0.01	0.228	0.624	0.018	0.357	0.704	0.007	0.289	0.687	0.013	0.3	dme-miR-184-3p		pass threshold, No
dme-miR-190-3p	3.73	7.88	11.81	9.28	4.17	3.68	dme-miR-190-3p	0.059	0.092	0.848	0.067	0.093	0.84	0.085	0.362	0.553	0.283	0.098	0.619	0.027	0.01	0.964	0.146	0.12	0.734	dme-miR-190-3p		pass threshold, No
dme-miR-281-1-5p	5.81	11.04	6.21	8.03	3.6	6.4	dme-miR-281-1-5p	0.008	0.779	0.212	0.005	0.963	0.032	0.01	0.823	0.167	0.016	0.52	0.464	0.021	0.59	0.389	0.026	0.835	0.14	dme-miR-281-1-5p		pass threshold, No
dme-miR-305-5p	1254.66	3015.7	3093.73	3277.92	1371.49	5056	dme-miR-305-5p	0.543	0.222	0.235	0.637	0.218	0.145	0.795	0.099	0.105	0.671	0.076	0.253	0.282	0.57	0.147	0.681	0.157	0.161	dme-miR-305-5p		pass threshold, No
dme-miR-313-5p	46.52	178.22	132.43	88.04	83.9	234.72	dme-miR-313-5p	0.246	0.069	0.685	0.138	0.044	0.818	0.243	0.051	0.706	0.251	0.048	0.702	0.204	0.054	0.743	0.354	0.066	0.579	dme-miR-313-5p		pass threshold, No
dme-miR-92a-5p	322.54	1060.24	5543.41	685.13	162.86	378.44	dme-miR-92a-5p	0.704	0.025	0.271	0.554	0.016	0.431	0.827	0.013	0.161	0.754	0.017	0.23	0.52	0.026	0.454	0.445	0.026	0.529	dme-miR-92a-5p		pass threshold, No
dme-miR-954-3p	12.22	23.72	27.1	24.46	13.78	19.5	dme-miR-954-3p	0.109	0.51	0.381	0.187	0.539	0.274	0.173	0.56	0.266	0.151	0.485	0.364	0.211	0.51	0.279	0.176	0.526	0.299	dme-miR-954-3p		pass threshold, No
dme-miR-980-3p	11.57	8.63	11.87	5.56	1.7	2.37	dme-miR-980-3p	0.15	0	0.85	0.335	0.006	0.658	0.447	0	0.553	0.397	0.011	0.592	0.155	0	0.845	0.085	0.043	0.872	dme-miR-980-3p		pass threshold, No
dme-miR-981-3p	1.31	13.66	103.21	0.38	1.01	4.34	dme-miR-981-3p	0.627	0	0.373	0.823	0.003	0.175	0.848	0.004	0.148	0.712	0	0.288	0.591	0	0.409	0.712	0.034	0.253	dme-miR-981-3p		pass threshold, No
dme-miR-983-5p	4.77	12.16	14.58	3.83	3.03	4.01	dme-miR-983-5p	0.476	0.038	0.486	0.31	0	0.69	0.584	0.007	0.41	0.532	0.017	0.451	0.541	0	0.459	0.482	0	0.518	dme-miR-983-5p		pass threshold, No
dme-miR-986-3p	6.1	5.14	3.04	6.94	10.53	9.79	dme-miR-986-3p	0.531	0	0.469	0.655	0.045	0.3	0.737	0.021	0.242	0.49	0.022	0.488	0.597	0.004	0.399	0.615	0.029	0.356	dme-miR-986-3p		pass threshold, No
dme-bantam-5p	357.87	273.69	1239.26	332.78	241.51	245.22	dme-bantam-5p	0.842	0.001	0.156	0.882	0	0.118	0.966	0.001	0.033	0.865	0.002	0.133	0.744	0.001	0.255	0.831	0.004	0.164	dme-bantam-5p
dme-miR-1-3p	48.1	1384.1	21393.1	19.08	36.02	115.76	dme-miR-1-3p	0.908	0.002	0.089	0.969	0	0.031	0.968	0.002	0.03	0.927	0	0.073	0.961	0	0.039	0.923	0.015	0.062	dme-miR-1-3p
dme-miR-1-5p	0.77	47.68	412.54	1.6	0.68	3.38	dme-miR-1-5p	0.84	0	0.16	0.885	0.006	0.109	0.94	0.001	0.059	0.873	0	0.127	0.898	0	0.102	0.963	0	0.037	dme-miR-1-5p
dme-miR-10-3p	30.94	451.88	2635.72	10.95	8.57	67.12	dme-miR-10-3p	0.992	0	0.008	0.985	0.001	0.014	0.987	0.002	0.01	0.988	0	0.012	0.965	0.013	0.023	0.981	0.005	0.014	dme-miR-10-3p
dme-miR-10-5p	6.47	35.43	395.28	1.96	4.11	21.86	dme-miR-10-5p	0.977	0.008	0.015	0.985	0.006	0.008	0.987	0.009	0.004	0.966	0.034	0	0.972	0.009	0.019	0.982	0.007	0.01	dme-miR-10-5p
dme-miR-1000-3p	0.56	2.84	20.99	0	0	0.16	dme-miR-1000-3p	1	0	0	0.98	0	0.02	0.964	0.009	0.026	0	0	0	0	0	0	1	0	0	dme-miR-1000-3p
dme-miR-1000-5p	4.92	19	99.74	0.73	0.92	1.67	dme-miR-1000-5p	0.196	0.786	0.018	0.227	0.739	0.034	0.151	0.821	0.028	0.092	0.702	0.206	0.041	0.884	0.075	0.103	0.859	0.037	dme-miR-1000-5p
dme-miR-1002-3p	0	14.18	76.95	0.2	0.51	0.94	dme-miR-1002-3p	0	0	0	0.759	0.237	0.004	0.675	0.315	0.01	0.667	0.333	0	0.854	0.146	0	0.816	0.184	0	dme-miR-1002-3p
dme-miR-1002-5p	21.86	14.9	119.79	1.99	95.2	21.34	dme-miR-1002-5p	0.933	0.056	0.011	0.914	0.072	0.014	0.909	0.083	0.008	0.966	0.034	0	0.902	0.084	0.014	0.935	0.049	0.016	dme-miR-1002-5p
dme-miR-1003-3p	451.11	583.59	502.82	723.23	351.56	554.67	dme-miR-1003-3p	0.924	0.001	0.075	0.945	0.002	0.053	0.94	0	0.06	0.895	0	0.105	0.933	0	0.066	0.937	0.002	0.061	dme-miR-1003-3p
dme-miR-1006-3p	45.43	35.1	65.82	36.86	40.84	38.61	dme-miR-1006-3p	0.902	0.003	0.095	0.929	0.006	0.065	0.936	0.014	0.049	0.862	0.011	0.127	0.895	0.016	0.089	0.896	0.006	0.098	dme-miR-1006-3p
dme-miR-1008-3p	18.32	51.3	39.97	16.31	17.24	32.07	dme-miR-1008-3p	0.27	0.623	0.107	0.296	0.603	0.101	0.432	0.44	0.128	0.5	0.36	0.14	0.622	0.186	0.193	0.48	0.393	0.128	dme-miR-1008-3p
dme-miR-1009-3p	32.47	55.09	44.12	67.16	35.94	47	dme-miR-1009-3p	0.886	0	0.114	0.918	0	0.082	0.897	0	0.103	0.872	0.001	0.127	0.882	0	0.118	0.919	0	0.081	dme-miR-1009-3p
dme-miR-1010-3p	1278.13	783.78	860.75	1088.02	983.42	962.15	dme-miR-1010-3p	0.889	0	0.11	0.915	0	0.084	0.924	0	0.076	0.878	0.001	0.121	0.908	0.001	0.092	0.923	0	0.077	dme-miR-1010-3p
dme-miR-1010-5p	3.65	16.64	282.07	6.97	6.84	5.89	dme-miR-1010-5p	0	0.948	0.052	0.002	0.98	0.018	0.002	0.992	0.006	0.006	0.967	0.027	0.03	0.943	0.027	0.025	0.964	0.011	dme-miR-1010-5p
dme-miR-1012-3p	248.12	265.97	213.44	370.86	171.78	237.31	dme-miR-1012-3p	0.972	0.007	0.021	0.974	0.003	0.023	0.966	0.004	0.03	0.959	0.006	0.035	0.955	0.009	0.036	0.961	0.009	0.03	dme-miR-1012-3p
dme-miR-1012-5p	19.63	37.98	102.53	39.35	11.75	20.67	dme-miR-1012-5p	0.015	0.793	0.192	0.001	0.726	0.272	0.004	0.814	0.181	0.003	0.822	0.175	0.006	0.586	0.408	0	0.791	0.209	dme-miR-1012-5p
dme-miR-1013-3p	7.89	16.64	76.35	5.78	21.06	10.42	dme-miR-1013-3p	0.179	0.775	0.046	0.056	0.933	0.011	0.032	0.96	0.008	0.125	0.816	0.059	0.045	0.925	0.03	0.075	0.902	0.023	dme-miR-1013-3p
dme-miR-11-5p	2.76	21.96	131.26	2.76	1.56	2.18	dme-miR-11-5p	0.952	0	0.048	0.975	0.015	0.01	0.975	0.019	0.006	0.907	0.068	0.025	0.865	0.044	0.091	0.943	0.029	0.029	dme-miR-11-5p
dme-miR-12-3p	0.08	1.82	13.26	0.13	0	0.12	dme-miR-12-3p	0.5	0	0.5	0.867	0	0.133	0.907	0.022	0.071	0	0.485	0.515	0	0	0	1	0	0	dme-miR-12-3p
dme-miR-12-5p	161.13	399.71	443.21	287.09	98.49	268.6	dme-miR-12-5p	0.901	0.001	0.098	0.891	0.001	0.109	0.962	0	0.038	0.961	0.001	0.038	0.834	0	0.166	0.87	0	0.13	dme-miR-12-5p
dme-miR-124-3p	9.36	102.15	453.48	6.66	1.19	9.3	dme-miR-124-3p	0.957	0	0.043	0.931	0.005	0.064	0.943	0.005	0.052	0.949	0.01	0.041	0.908	0	0.092	0.984	0.011	0.005	dme-miR-124-3p
dme-miR-124-5p	1.18	9.64	337.73	0.68	0.72	1.1	dme-miR-124-5p	0.833	0.083	0.083	0.87	0.117	0.013	0.919	0.046	0.035	0.8	0.1	0.1	1	0	0	0.852	0.148	0	dme-miR-124-5p
dme-miR-137-3p	0.33	8.6	18.95	0.73	0.11	0.38	dme-miR-137-3p	0.85	0.15	0	0.935	0.052	0.013	0.973	0.013	0.014	0.885	0.115	0	0.684	0.316	0	1	0	0	dme-miR-137-3p
dme-miR-13a-5p	0	8.47	40.59	0.07	0.04	0.46	dme-miR-13a-5p	0	0	0	0.996	0	0.004	0.965	0.016	0.019	1	0	0	1	0	0	1	0	0	dme-miR-13a-5p
dme-miR-13b-1-5p	0.68	11.67	47.37	0.54	0.08	0.27	dme-miR-13b-1-5p	1	0	0	0.968	0	0.032	0.952	0.001	0.047	0.875	0	0.125	1	0	0	0.826	0	0.174	dme-miR-13b-1-5p
dme-miR-13b-2-5p	69.62	78.2	252.74	94.01	86.21	86.82	dme-miR-13b-2-5p	0.912	0.001	0.087	0.915	0.004	0.082	0.972	0.003	0.025	0.95	0.001	0.049	0.79	0.007	0.203	0.869	0.003	0.128	dme-miR-13b-2-5p
dme-miR-13b-3p	13045.6	14147	11174.8	13781	8851.08	16288.8	dme-miR-13b-3p	0.377	0.232	0.391	0.325	0.31	0.364	0.387	0.271	0.341	0.49	0.287	0.223	0.295	0.197	0.508	0.325	0.325	0.35	dme-miR-13b-3p
dme-miR-14-3p	6661.96	10133.9	7898.76	10306.8	3584.79	12292.3	dme-miR-14-3p	0.899	0.078	0.023	0.898	0.085	0.017	0.886	0.09	0.024	0.892	0.081	0.027	0.857	0.116	0.028	0.879	0.097	0.023	dme-miR-14-3p
dme-miR-190-5p	911.16	936.24	911.78	381.65	306.92	297.54	dme-miR-190-5p	0.706	0.003	0.291	0.742	0.004	0.253	0.714	0.002	0.284	0.747	0.003	0.249	0.695	0.01	0.295	0.656	0.007	0.337	dme-miR-190-5p
dme-miR-193-5p	0.18	2.51	10.01	4.32	1.37	4.22	dme-miR-193-5p	0.773	0.227	0	0.871	0.044	0.085	0.905	0.066	0.029	0.814	0.088	0.098	0.697	0.194	0.108	0.707	0.211	0.082	dme-miR-193-5p
dme-miR-2279-5p	23.05	40.35	59.66	69.48	40.33	44.78	dme-miR-2279-5p	0.726	0.107	0.167	0.769	0.066	0.164	0.744	0.101	0.154	0.825	0.093	0.082	0.74	0.065	0.195	0.725	0.106	0.168	dme-miR-2279-5p
dme-miR-252-5p	2.55	46.95	109.91	0.62	1.64	1.56	dme-miR-252-5p	0.981	0	0.019	0.969	0.025	0.006	0.971	0.023	0.005	1	0	0	1	0	0	1	0	0	dme-miR-252-5p
dme-miR-263a-3p	0.37	0.78	13.23	0	0.07	0.06	dme-miR-263a-3p	1	0	0	0.857	0	0.143	0.972	0	0.028	0	0	0	1	0	0	1	0	0	dme-miR-263a-3p
dme-miR-263a-5p	58.42	177.06	1156.29	146.18	29.82	51.18	dme-miR-263a-5p	0.059	0.914	0.028	0.095	0.887	0.018	0.055	0.935	0.01	0.183	0.774	0.043	0.114	0.846	0.04	0.092	0.865	0.043	dme-miR-263a-5p
dme-miR-263b-5p	3.49	17.68	96.28	0.41	0.57	1.06	dme-miR-263b-5p	0.077	0.909	0.014	0.145	0.849	0.006	0.07	0.929	0.001	0.257	0.486	0.257	0	1	0	0	1	0	dme-miR-263b-5p
dme-miR-275-3p	6129.53	9102.29	12817.1	15489.9	2017.99	4470.63	dme-miR-275-3p	0.955	0.003	0.042	0.967	0.003	0.03	0.967	0.003	0.03	0.957	0.001	0.042	0.932	0.012	0.056	0.946	0.005	0.049	dme-miR-275-3p
dme-miR-276a-3p	5.53	206.72	739.27	6.95	5.61	8.38	dme-miR-276a-3p	0.86	0.033	0.107	0.992	0.005	0.002	0.994	0.004	0.002	0.942	0.01	0.049	1	0	0	0.946	0.024	0.03	dme-miR-276a-3p
dme-miR-276a-5p	1.1	11.57	54.89	0.6	0.38	0.51	dme-miR-276a-5p	1	0	0	0.997	0.003	0	0.989	0.003	0.008	1	0	0	1	0	0	1	0	0	dme-miR-276a-5p
dme-miR-276b-3p	2.33	5.64	16.85	0.6	0.04	0.05	dme-miR-276b-3p	0.961	0	0.039	0.965	0.007	0.028	0.993	0	0.007	0.823	0	0.177	1	0	0	1	0	0	dme-miR-276b-3p
dme-miR-276b-5p	1.1	11.57	54.89	0.6	0.38	0.51	dme-miR-276b-5p	1	0	0	0.997	0.003	0	0.989	0.003	0.008	1	0	0	1	0	0	1	0	0	dme-miR-276b-5p
dme-miR-277-3p	2.12	15.63	71.33	0.78	1.6	0.51	dme-miR-277-3p	1	0	0	0.982	0	0.018	0.986	0.001	0.013	1	0	0	0.976	0	0.024	1	0	0	dme-miR-277-3p
dme-miR-277-5p	0.15	2.91	17.8	0	0	0.17	dme-miR-277-5p	1	0	0	0.981	0	0.019	0.979	0	0.021	0	0	0	0	0	0	1	0	0	dme-miR-277-5p
dme-miR-278-5p	0.14	3	13.49	0	0.11	0.21	dme-miR-278-5p	1	0	0	0.981	0	0.019	1	0	0	0	0	0	1	0	0	1	0	0	dme-miR-278-5p
dme-miR-279-3p	8254.02	9251.12	19796.7	15087.1	17322.9	14170.9	dme-miR-279-3p	0.524	0.001	0.475	0.508	0.002	0.491	0.544	0.002	0.454	0.523	0.002	0.475	0.481	0.003	0.516	0.434	0.001	0.565	dme-miR-279-3p
dme-miR-281-2-5p	72.17	75.91	63	144.66	76.89	108.72	dme-miR-281-2-5p	0.634	0.283	0.083	0.477	0.373	0.149	0.554	0.36	0.086	0.648	0.304	0.048	0.577	0.354	0.07	0.549	0.394	0.057	dme-miR-281-2-5p
dme-miR-281-3p	135.64	338.49	253.8	404.34	150.77	154.54	dme-miR-281-3p	0.626	0.237	0.138	0.651	0.194	0.155	0.7	0.196	0.103	0.645	0.224	0.13	0.65	0.228	0.123	0.639	0.215	0.146	dme-miR-281-3p
dme-miR-282-3p	718.27	2066.98	2793.03	1191.23	140.25	465.62	dme-miR-282-3p	0.948	0.02	0.032	0.98	0.01	0.01	0.985	0.006	0.008	0.963	0.013	0.025	0.88	0.026	0.094	0.949	0.018	0.033	dme-miR-282-3p
dme-miR-282-5p	5346.12	3472.06	1375.07	3969.9	3091.56	5861.02	dme-miR-282-5p	0.595	0.001	0.404	0.578	0.001	0.421	0.606	0	0.394	0.594	0	0.406	0.458	0	0.542	0.682	0.003	0.316	dme-miR-282-5p
dme-miR-284-3p	0.15	19.02	20.96	0.11	0.24	0.76	dme-miR-284-3p	1	0	0	0.969	0	0.031	0.988	0	0.012	1	0	0	0.84	0	0.16	1	0	0	dme-miR-284-3p
dme-miR-286-3p	84	5406.71	55934.4	196.57	236.41	4878.85	dme-miR-286-3p	0.982	0.008	0.011	0.989	0.002	0.009	0.985	0.003	0.012	0.992	0.002	0.005	0.975	0.013	0.012	0.98	0.008	0.012	dme-miR-286-3p
dme-miR-286-5p	23.29	1663.97	5056.21	63.87	114.57	898.55	dme-miR-286-5p	0.981	0.007	0.012	0.99	0.005	0.006	0.992	0.004	0.004	0.994	0.003	0.003	0.977	0.003	0.021	0.991	0.003	0.006	dme-miR-286-5p
dme-miR-2a-1-5p	10.56	78.22	533.48	16.52	10.7	13.15	dme-miR-2a-1-5p	0.965	0	0.035	0.969	0.002	0.028	0.983	0.001	0.017	0.967	0	0.033	0.976	0.003	0.021	0.989	0.004	0.007	dme-miR-2a-1-5p
dme-miR-2a-2-5p	1692.21	1070.88	1907.3	1686.08	691.22	658.74	dme-miR-2a-2-5p	0.956	0.029	0.015	0.814	0.163	0.023	0.74	0.247	0.013	0.922	0.062	0.016	0.774	0.154	0.073	0.806	0.149	0.045	dme-miR-2a-2-5p
dme-miR-2a-3p	5607.44	9738.79	10539.5	7350.09	1531.45	2138.48	dme-miR-2a-3p	0.281	0.641	0.078	0.305	0.584	0.111	0.22	0.722	0.058	0.265	0.657	0.078	0.514	0.368	0.118	0.317	0.534	0.149	dme-miR-2a-3p
dme-miR-2b-2-5p	477.02	789.1	1993.79	541.41	430.2	505.54	dme-miR-2b-2-5p	0.93	0.007	0.062	0.952	0.004	0.044	0.975	0.005	0.02	0.926	0.017	0.057	0.936	0.004	0.06	0.93	0.012	0.058	dme-miR-2b-2-5p
dme-miR-2b-3p	2665.54	6568.46	4981.1	5002.16	3562.85	7714.85	dme-miR-2b-3p	0.817	0.015	0.168	0.907	0.029	0.064	0.811	0.115	0.074	0.824	0.035	0.14	0.889	0.015	0.096	0.873	0.055	0.072	dme-miR-2b-3p
dme-miR-3-3p	57.58	5098.17	75696.4	166.07	252.43	4434.6	dme-miR-3-3p	0.97	0.023	0.007	0.964	0.028	0.007	0.965	0.027	0.007	0.962	0.031	0.007	0.934	0.054	0.012	0.922	0.068	0.011	dme-miR-3-3p
dme-miR-3-5p	0.7	347.33	268.59	26	1.94	37.9	dme-miR-3-5p	0.871	0.059	0.07	0.954	0.024	0.023	0.849	0.102	0.048	0.977	0.016	0.008	0.829	0.076	0.095	0.862	0.082	0.056	dme-miR-3-5p
dme-miR-304-5p	16.98	26.28	73.08	38.13	10.23	26.29	dme-miR-304-5p	0.902	0	0.098	0.936	0.003	0.062	0.974	0.001	0.025	0.941	0.002	0.057	0.911	0	0.089	0.913	0	0.087	dme-miR-304-5p
dme-miR-305-3p	197.03	296.88	247.85	273.8	99.72	98.05	dme-miR-305-3p	0.79	0.12	0.089	0.589	0.323	0.088	0.666	0.276	0.057	0.767	0.151	0.082	0.723	0.147	0.13	0.705	0.235	0.06	dme-miR-305-3p
dme-miR-306-5p	7635.5	9262.2	13469.2	18168.8	3925.56	4435.85	dme-miR-306-5p	0.843	0.02	0.137	0.835	0.013	0.152	0.866	0.004	0.13	0.871	0.005	0.125	0.843	0.005	0.153	0.851	0.01	0.138	dme-miR-306-5p
dme-miR-307a-3p	0.5	3.59	11.03	0.13	0.15	0.1	dme-miR-307a-3p	0	0.902	0.098	0	0.99	0.01	0	1	0	0	1	0	0	1	0	0.5	0.5	0	dme-miR-307a-3p
dme-miR-308-3p	1912.98	480.82	236.07	3267.23	657.25	736.83	dme-miR-308-3p	0.962	0.005	0.034	0.938	0.006	0.056	0.939	0.008	0.052	0.932	0.007	0.061	0.97	0.004	0.026	0.96	0.027	0.013	dme-miR-308-3p
dme-miR-308-5p	47.78	90.88	25.54	109.52	16.04	29.45	dme-miR-308-5p	0.919	0.009	0.072	0.96	0.005	0.035	0.853	0.013	0.134	0.961	0.004	0.035	0.708	0.021	0.271	0.84	0.014	0.147	dme-miR-308-5p
dme-miR-309-3p	19.89	444.28	12372.7	23.85	64.01	1049.25	dme-miR-309-3p	0.97	0.007	0.023	0.974	0.008	0.018	0.976	0.009	0.015	0.98	0.008	0.011	0.97	0.004	0.027	0.957	0.02	0.022	dme-miR-309-3p
dme-miR-309-5p	3.58	195.43	562.22	9.48	5.73	31.74	dme-miR-309-5p	0.989	0	0.011	0.988	0.001	0.011	0.986	0.004	0.011	0.993	0	0.007	0.987	0	0.013	0.97	0.009	0.021	dme-miR-309-5p
dme-miR-310-3p	1505.05	3613.19	3204.84	3571.86	1152.87	8250.23	dme-miR-310-3p	0.65	0.31	0.04	0.65	0.324	0.027	0.598	0.383	0.019	0.72	0.26	0.02	0.551	0.406	0.043	0.627	0.353	0.02	dme-miR-310-3p
dme-miR-311-3p	3094.76	3721.2	5433.14	5042.32	2921.08	4903.31	dme-miR-311-3p	0.413	0.533	0.053	0.543	0.424	0.032	0.54	0.426	0.034	0.443	0.524	0.033	0.43	0.531	0.038	0.478	0.482	0.04	dme-miR-311-3p
dme-miR-311-5p	16.92	11.63	31.14	10.54	4.36	18.02	dme-miR-311-5p	0.724	0.013	0.263	0.7	0.014	0.286	0.791	0.01	0.199	0.806	0.034	0.16	0.696	0.009	0.295	0.754	0.017	0.229	dme-miR-311-5p
dme-miR-312-3p	4062.47	16622.3	12827.4	5984.13	11844.5	13963	dme-miR-312-3p	0.612	0.014	0.374	0.552	0.009	0.438	0.537	0.012	0.451	0.543	0.01	0.447	0.563	0.015	0.422	0.553	0.017	0.43	dme-miR-312-3p
dme-miR-312-5p	630.88	280.63	544.08	337.15	236.43	434.65	dme-miR-312-5p	0.822	0.002	0.176	0.834	0.001	0.166	0.784	0.001	0.215	0.764	0.001	0.234	0.733	0.002	0.266	0.883	0.001	0.116	dme-miR-312-5p
dme-miR-313-3p	361.84	1051.24	1740.38	1132.7	347.95	1459.2	dme-miR-313-3p	0.876	0.108	0.016	0.923	0.068	0.01	0.957	0.036	0.007	0.922	0.069	0.009	0.907	0.079	0.014	0.948	0.044	0.007	dme-miR-313-3p
dme-miR-314-3p	0.29	7.24	18.26	0.04	0.03	0.27	dme-miR-314-3p	1	0	0	1	0	0	0.997	0.003	0	1	0	0	1	0	0	1	0	0	dme-miR-314-3p
dme-miR-315-5p	7.95	159.02	523.9	0.74	4	6.99	dme-miR-315-5p	0.188	0.806	0.006	0.155	0.835	0.01	0.155	0.837	0.009	0.092	0.816	0.092	0.126	0.865	0.009	0.062	0.917	0.021	dme-miR-315-5p
dme-miR-316-5p	0.58	31.57	82.41	0.17	0.6	0.86	dme-miR-316-5p	0.437	0.563	0	0.53	0.453	0.017	0.606	0.393	0.002	0.609	0.391	0	0.524	0.476	0	0.502	0.498	0	dme-miR-316-5p
dme-miR-317-3p	0.55	19.03	5.88	0.46	1.34	1.07	dme-miR-317-3p	0.925	0	0.075	0.986	0	0.014	1	0	0	0.909	0	0.091	0.946	0	0.054	1	0	0	dme-miR-317-3p
dme-miR-31b-5p	147.17	72.57	99.67	203.23	186.82	65.66	dme-miR-31b-5p	0.39	0.341	0.269	0.285	0.456	0.259	0.339	0.436	0.225	0.479	0.299	0.223	0.238	0.385	0.377	0.28	0.351	0.37	dme-miR-31b-5p
dme-miR-33-3p	11.03	17.68	17.66	36.57	12.48	28.72	dme-miR-33-3p	0.754	0.004	0.243	0.827	0	0.173	0.818	0.011	0.171	0.656	0.008	0.335	0.642	0.072	0.286	0.787	0.028	0.185	dme-miR-33-3p
dme-miR-33-5p	1965.22	666.06	1142.9	2669.58	1548.86	1390.62	dme-miR-33-5p	0.322	0.04	0.638	0.396	0.039	0.566	0.379	0.039	0.582	0.256	0.044	0.701	0.552	0.034	0.414	0.306	0.046	0.648	dme-miR-33-5p
dme-miR-4-3p	269.18	11662.3	52155.7	485.62	833.39	12082.3	dme-miR-4-3p	0.086	0.874	0.04	0.028	0.896	0.076	0.053	0.879	0.068	0.032	0.892	0.075	0.025	0.919	0.055	0.014	0.893	0.093	dme-miR-4-3p
dme-miR-4-5p	6.48	132.9	1123.39	9.5	11.89	97.4	dme-miR-4-5p	0.627	0.314	0.058	0.635	0.245	0.12	0.682	0.257	0.061	0.674	0.157	0.168	0.581	0.274	0.145	0.41	0.525	0.065	dme-miR-4-5p
dme-miR-5-3p	187.12	8087.01	35488.4	333.93	428.37	3811.45	dme-miR-5-3p	0.968	0.024	0.009	0.966	0.027	0.006	0.973	0.021	0.006	0.947	0.045	0.008	0.953	0.037	0.009	0.964	0.029	0.007	dme-miR-5-3p
dme-miR-5-5p	157.09	4236.95	11525.6	206.18	244.19	3919.53	dme-miR-5-5p	0.995	0	0.005	0.993	0.001	0.007	0.992	0.001	0.007	0.991	0.002	0.006	0.988	0.002	0.009	0.988	0.002	0.01	dme-miR-5-5p
dme-miR-6-1-5p	16.27	797.88	4239.03	35.2	52.78	365	dme-miR-6-1-5p	0.974	0.017	0.009	0.916	0.057	0.026	0.963	0.029	0.009	0.97	0.028	0.002	0.941	0.037	0.022	0.965	0.025	0.01	dme-miR-6-1-5p
dme-miR-6-2-5p	11.18	647.03	2489.6	26.56	24.39	546.43	dme-miR-6-2-5p	0.979	0.004	0.016	0.97	0.013	0.017	0.975	0.012	0.013	0.978	0.018	0.004	0.973	0.009	0.018	0.96	0.024	0.016	dme-miR-6-2-5p
dme-miR-6-3-5p	18.2	1866.17	10581.5	29.1	132.57	1132.74	dme-miR-6-3-5p	0.968	0	0.032	0.968	0.002	0.03	0.987	0.003	0.01	0.988	0.002	0.009	0.99	0.001	0.009	0.991	0.003	0.005	dme-miR-6-3-5p
dme-miR-6-3p	709.51	22860.1	283560	920.61	995.9	20559	dme-miR-6-3p	0.975	0.013	0.012	0.98	0.013	0.008	0.976	0.017	0.007	0.965	0.014	0.022	0.955	0.017	0.028	0.958	0.018	0.024	dme-miR-6-3p
dme-miR-79-3p	2833.54	2751.77	1811.62	8672.41	532.21	3041.13	dme-miR-79-3p	0.787	0.167	0.046	0.729	0.239	0.032	0.677	0.278	0.045	0.791	0.162	0.047	0.778	0.163	0.059	0.75	0.221	0.028	dme-miR-79-3p
dme-miR-87-3p	0.91	55.78	97.71	0	0.64	0.73	dme-miR-87-3p	0	0.91	0.09	0.001	0.97	0.029	0	0.985	0.015	0	0	0	0	0.946	0.054	0	1	0	dme-miR-87-3p
dme-miR-927-5p	0.58	9.74	26.02	0.34	0.57	0.97	dme-miR-927-5p	1	0	0	0.903	0.086	0.011	0.885	0.112	0.002	0.758	0.121	0.121	1	0	0	0.758	0	0.242	dme-miR-927-5p
dme-miR-92a-3p	4465.38	6461.09	5628.15	5430.55	2027.39	5859.69	dme-miR-92a-3p	0.864	0.002	0.135	0.83	0.001	0.168	0.868	0.004	0.128	0.874	0.007	0.119	0.874	0.002	0.125	0.833	0.004	0.163	dme-miR-92a-3p
dme-miR-92b-3p	3245.94	4508.62	7173.63	3356.76	3095.47	5330.03	dme-miR-92b-3p	0.916	0.054	0.03	0.949	0.034	0.017	0.951	0.03	0.019	0.907	0.06	0.033	0.968	0.02	0.012	0.946	0.028	0.026	dme-miR-92b-3p
dme-miR-92b-5p	2.59	12.47	19.51	2.49	6	1.86	dme-miR-92b-5p	0.911	0.054	0.035	0.879	0.009	0.112	0.825	0.01	0.165	0.95	0.017	0.033	0.82	0.08	0.1	0.542	0.143	0.316	dme-miR-92b-5p
dme-miR-954-5p	4.69	10.44	18.94	5.59	24.62	17	dme-miR-954-5p	0.636	0.323	0.042	0.833	0.146	0.021	0.743	0.224	0.032	0.569	0.36	0.07	0.818	0.109	0.073	0.786	0.164	0.05	dme-miR-954-5p
dme-miR-958-3p	0.43	38.94	30.91	0.2	0.97	1.51	dme-miR-958-3p	1	0	0	0.989	0.001	0.01	0.996	0.004	0	1	0	0	0.959	0	0.041	0.927	0	0.073	dme-miR-958-3p
dme-miR-958-5p	1.58	9.6	86.15	0.2	0.39	1.3	dme-miR-958-5p	1	0	0	0.955	0	0.045	0.988	0	0.012	1	0	0	0.904	0	0.096	1	0	0	dme-miR-958-5p
dme-miR-965-3p	48.1	118.65	101.9	106.37	20.48	48.49	dme-miR-965-3p	0.761	0.185	0.054	0.764	0.212	0.024	0.866	0.114	0.02	0.799	0.146	0.055	0.548	0.419	0.033	0.664	0.298	0.037	dme-miR-965-3p
dme-miR-965-5p	4.75	69.65	431.29	13.52	1.59	7.27	dme-miR-965-5p	0.941	0.038	0.021	0.956	0.025	0.02	0.94	0.024	0.036	0.953	0.027	0.02	0.951	0.049	0	0.936	0.009	0.055	dme-miR-965-5p
dme-miR-968-3p	0.05	36.41	85.83	0.27	0.69	1.95	dme-miR-968-3p	1	0	0	0.882	0.01	0.108	0.945	0.032	0.023	0.75	0.25	0	0.827	0	0.173	0.936	0	0.064	dme-miR-968-3p
dme-miR-968-5p	1.52	12.06	120.86	0.2	5.87	1.72	dme-miR-968-5p	0.876	0.091	0.032	0.918	0.073	0.009	0.981	0.013	0.005	1	0	0	0.902	0.091	0.006	0.913	0.087	0	dme-miR-968-5p
dme-miR-970-3p	571.38	602.26	996.82	1030.35	401.65	853.84	dme-miR-970-3p	0.773	0.154	0.073	0.802	0.141	0.057	0.815	0.138	0.047	0.721	0.196	0.083	0.795	0.124	0.082	0.812	0.128	0.059	dme-miR-970-3p
dme-miR-971-3p	0.05	11.08	20.31	0	0.35	0.57	dme-miR-971-3p	1	0	0	0.98	0.017	0.003	0.973	0.019	0.008	0	0	0	0.901	0.099	0	1	0	0	dme-miR-971-3p
dme-miR-981-5p	0	1.01	11.11	0	0	0.1	dme-miR-981-5p	0	0	0	1	0	0	0.977	0.006	0.017	0	0	0	0	0	0	1	0	0	dme-miR-981-5p
dme-miR-984-5p	2.88	13.16	6.73	3.19	4.43	4.28	dme-miR-984-5p	0.818	0.017	0.165	0.913	0.023	0.064	0.9	0.024	0.076	0.897	0	0.103	0.907	0.043	0.051	0.971	0.015	0.015	dme-miR-984-5p
dme-miR-986-5p	588.85	236.66	204.06	413.21	222.48	298.94	dme-miR-986-5p	0.551	0.023	0.426	0.483	0.021	0.496	0.501	0.025	0.474	0.542	0.03	0.429	0.369	0.026	0.605	0.43	0.021	0.549	dme-miR-986-5p
dme-miR-988-3p	92.09	222.66	157.93	217.97	32.86	232.87	dme-miR-988-3p	0.91	0.005	0.085	0.951	0.011	0.038	0.956	0.007	0.037	0.916	0.02	0.064	0.902	0.004	0.094	0.953	0.009	0.038	dme-miR-988-3p
dme-miR-988-5p	68.53	48.21	296.49	172.76	19.57	84.2	dme-miR-988-5p	0.862	0.075	0.062	0.853	0.1	0.047	0.841	0.109	0.05	0.882	0.056	0.062	0.833	0.125	0.042	0.812	0.116	0.072	dme-miR-988-5p
dme-miR-991-3p	1.01	2.99	25.93	1.92	1.94	3.57	dme-miR-991-3p	1	0	0	0.981	0	0.019	0.998	0	0.002	0.931	0	0.069	0.942	0	0.058	0.983	0.017	0	dme-miR-991-3p
dme-miR-995-3p	4464.39	2540.98	4650.04	6489.64	1857.98	3312.55	dme-miR-995-3p	0.912	0.002	0.086	0.944	0.001	0.055	0.93	0.002	0.069	0.888	0.001	0.111	0.929	0.003	0.068	0.893	0.001	0.105	dme-miR-995-3p
dme-miR-996-3p	1972.49	845.75	1815.79	5255.81	1911.32	1657.68	dme-miR-996-3p	0.871	0.074	0.055	0.94	0.026	0.034	0.915	0.047	0.038	0.921	0.05	0.029	0.902	0.046	0.051	0.942	0.033	0.025	dme-miR-996-3p
dme-miR-998-3p	184.15	316.77	761.69	396.69	181.92	116.53	dme-miR-998-3p	0.886	0.014	0.1	0.887	0.023	0.09	0.918	0.013	0.069	0.847	0.011	0.142	0.927	0.018	0.055	0.863	0.014	0.124	dme-miR-998-3p
dme-miR-998-5p	5.36	11.76	64.23	13.19	10.48	12.79	dme-miR-998-5p	0.882	0.053	0.064	0.908	0.029	0.063	0.97	0.021	0.009	0.808	0.128	0.064	0.82	0.087	0.094	0.778	0.128	0.093	dme-miR-998-5p
dme-miR-999-3p	1088.2	2629.97	7308.79	2244.48	1277.37	1513.81	dme-miR-999-3p	0.908	0.005	0.087	0.944	0.005	0.05	0.951	0.009	0.039	0.886	0.007	0.107	0.93	0.005	0.065	0.922	0.019	0.059	dme-miR-999-3p
dme-miR-9a-3p	5.78	241.24	1179.63	8.43	3.73	29.94	dme-miR-9a-3p	0.335	0.665	0	0.27	0.728	0.002	0.358	0.64	0.001	0.285	0.715	0	0.333	0.657	0.01	0.483	0.515	0.002	dme-miR-9a-3p
dme-miR-9a-5p	99.61	1393.76	14547.3	42.74	44.62	384.95	dme-miR-9a-5p	0.982	0.001	0.017	0.985	0	0.015	0.989	0	0.01	0.994	0	0.006	0.978	0.002	0.02	0.976	0.001	0.023	dme-miR-9a-5p
dme-miR-9b-3p	124.58	166.75	338.92	353.76	27.04	94.51	dme-miR-9b-3p	0.807	0.151	0.042	0.869	0.096	0.034	0.838	0.136	0.026	0.797	0.151	0.051	0.811	0.148	0.041	0.84	0.127	0.033	dme-miR-9b-3p
dme-miR-9b-5p	20938	34982.8	52296.4	46212.7	12637.6	18908.8	dme-miR-9b-5p	0.843	0.007	0.15	0.84	0.012	0.149	0.84	0.006	0.154	0.855	0.001	0.143	0.791	0.011	0.198	0.788	0.011	0.201	dme-miR-9b-5p
dme-miR-9c-3p	563.5	91.06	71.27	889.21	9.31	10.54	dme-miR-9c-3p	0.938	0.004	0.058	0.872	0.006	0.122	0.847	0.006	0.148	0.892	0.002	0.106	0.894	0	0.106	0.878	0.01	0.113	dme-miR-9c-3p
dme-miR-9c-5p	6957.49	7130.72	10036.6	8569.41	7399.02	10409.9	dme-miR-9c-5p	0.823	0.02	0.157	0.878	0.017	0.105	0.915	0.012	0.074	0.854	0.018	0.128	0.871	0.014	0.116	0.89	0.014	0.095	dme-miR-9c-5p
dme-miR-iab-4-3p	0.04	16.29	181.58	0.27	0.14	1.02	dme-miR-iab-4-3p	1	0	0	0.911	0.064	0.025	0.957	0.013	0.029	1	0	0	1	0	0	1	0	0	dme-miR-iab-4-3p
dme-miR-iab-4-5p	4.3	94.78	584.96	5.88	0.79	8.87	dme-miR-iab-4-5p	1	0	0	0.958	0	0.041	0.959	0.004	0.036	1	0	0	0.902	0	0.098	0.975	0	0.025	dme-miR-iab-4-5p
Non-canonical miR threshold* - see method
NTA miR threshold** - see method

## Sheet: List of miR-targets
Supplementary Table S1_List of miR-targets
List of mRNAs identified as targets of miRNAs that are downregulated in smaug-mutant embryos
A. miR-targets.SMG bound genes			B. miR-targets_NO SMG bound genes
FBgn0000541			FBgn0000042
FBgn0010638			FBgn0000157
FBgn0035944			FBgn0000317
FBgn0037739			FBgn0000411
FBgn0041188			FBgn0000464
FBgn0042138			FBgn0001141
FBgn0011739			FBgn0001987
FBgn0031119			FBgn0003339
FBgn0031897			FBgn0003448
FBgn0032400			FBgn0003721
FBgn0034051			FBgn0003882
FBgn0034488			FBgn0003984
FBgn0035016			FBgn0004049
FBgn0036028			FBgn0004055
FBgn0036316			FBgn0004359
FBgn0023215			FBgn0004390
FBgn0037728			FBgn0004394
FBgn0033692			FBgn0004396
FBgn0000413			FBgn0004569
FBgn0029854			FBgn0004595
FBgn0030582			FBgn0004606
FBgn0035720			FBgn0004837
FBgn0036888			FBgn0004862
FBgn0000454			FBgn0004870
FBgn0004654			FBgn0004880
FBgn0015797			FBgn0004889
FBgn0027609			FBgn0004893
FBgn0030396			FBgn0005671
FBgn0031006			FBgn0010894
FBgn0035236			FBgn0011701
FBgn0050118			FBgn0011737
FBgn0261439			FBgn0011817
FBgn0010382			FBgn0013263
FBgn0029687			FBgn0013751
FBgn0039141			FBgn0013759
FBgn0000083			FBgn0013997
FBgn0000556			FBgn0014075
FBgn0001125			FBgn0015278
FBgn0004363			FBgn0015324
FBgn0004901			FBgn0015737
FBgn0015245			FBgn0015903
FBgn0020622			FBgn0016701
FBgn0022343			FBgn0017558
FBgn0023537			FBgn0023388
FBgn0026015			FBgn0023441
FBgn0026144			FBgn0024833
FBgn0028694			FBgn0025682
FBgn0029929			FBgn0025726
FBgn0030151			FBgn0025743
FBgn0030327			FBgn0026192
FBgn0031824			FBgn0026409
FBgn0034401			FBgn0027532
FBgn0035911			FBgn0027571
FBgn0036824			FBgn0027596
FBgn0040529			FBgn0027610
FBgn0041775			FBgn0027779
FBgn0030679			FBgn0027865
FBgn0016070			FBgn0028550
FBgn0032485			FBgn0028669
FBgn0033232			FBgn0029114
FBgn0034753			FBgn0030456
FBgn0039209			FBgn0030791
FBgn0017551			FBgn0030890
FBgn0036761			FBgn0030930
FBgn0043884			FBgn0031232
FBgn0026418			FBgn0031258
FBgn0030758			FBgn0031285
FBgn0036486			FBgn0031426
FBgn0037363			FBgn0031478
FBgn0041781			FBgn0031516
FBgn0086687			FBgn0031571
FBgn0261239			FBgn0031598
FBgn0038331			FBgn0031681
FBgn0039358			FBgn0031717
FBgn0003744			FBgn0031829
FBgn0031662			FBgn0031882
FBgn0053129			FBgn0032132
FBgn0005630			FBgn0032395
FBgn0015359			FBgn0032420
FBgn0035334			FBgn0032613
FBgn0011826			FBgn0032635
FBgn0046214			FBgn0032782
FBgn0260634			FBgn0032901
FBgn0026430			FBgn0033087
FBgn0039538			FBgn0033199
FBgn0003149			FBgn0033212
FBgn0015778			FBgn0033544
FBgn0024238			FBgn0033624
FBgn0027597			FBgn0033713
FBgn0038608			FBgn0033783
FBgn0259483			FBgn0034025
FBgn0038947			FBgn0034145
FBgn0042134			FBgn0034158
FBgn0003041			FBgn0034271
FBgn0029801			FBgn0034500
FBgn0061515			FBgn0034515
FBgn0001233			FBgn0034534
FBgn0031769			FBgn0035049
FBgn0027619			FBgn0035106
FBgn0035630			FBgn0035148
FBgn0003044			FBgn0035499
			FBgn0035699
			FBgn0035909
			FBgn0036053
			FBgn0036116
			FBgn0036198
			FBgn0036257
			FBgn0036365
			FBgn0036446
			FBgn0036614
			FBgn0036725
			FBgn0037022
			FBgn0037060
			FBgn0037166
			FBgn0037218
			FBgn0037240
			FBgn0037315
			FBgn0037472
			FBgn0037680
			FBgn0037796
			FBgn0037875
			FBgn0037916
			FBgn0037917
			FBgn0037978
			FBgn0038139
			FBgn0038360
			FBgn0038475
			FBgn0038829
			FBgn0039130
			FBgn0039241
			FBgn0039431
			FBgn0039464
			FBgn0039507
			FBgn0039589
			FBgn0039665
			FBgn0042180
			FBgn0050389
			FBgn0050457
			FBgn0050464
			FBgn0051221
			FBgn0051342
			FBgn0051437
			FBgn0051632
			FBgn0052138
			FBgn0052369
			FBgn0052495
			FBgn0052939
			FBgn0053111
			FBgn0053556
			FBgn0058005
			FBgn0083962
			FBgn0085390
			FBgn0086359
			FBgn0086372
			FBgn0259174
			FBgn0259685
			FBgn0261552
			FBgn0261556
			FBgn0261588
			FBgn0261698
			FBgn0261722
			FBgn0261854
			FBgn0261983
			FBgn0262103
			FBgn0262169
			FBgn0262562
			FBgn0263006
			FBgn0263598
			FBgn0263601
			FBgn0264560
			FBgn0264978
			FBgn0266409
			FBgn0266670
			FBgn0266673
			FBgn0266709
			FBgn0000015
			FBgn0000037
			FBgn0000099
			FBgn0000352
			FBgn0000463
			FBgn0000479
			FBgn0000499
			FBgn0000527
			FBgn0000547
			FBgn0000557
			FBgn0000711
			FBgn0000721
			FBgn0000723
			FBgn0001122
			FBgn0001235
			FBgn0001978
			FBgn0002773
			FBgn0003057
			FBgn0003129
			FBgn0003141
			FBgn0003162
			FBgn0003300
			FBgn0003480
			FBgn0003748
			FBgn0003975
			FBgn0003996
			FBgn0004009
			FBgn0004198
			FBgn0004228
			FBgn0004369
			FBgn0004395
			FBgn0004449
			FBgn0004622
			FBgn0004635
			FBgn0004797
			FBgn0004841
			FBgn0004876
			FBgn0004885
			FBgn0004907
			FBgn0005558
			FBgn0005631
			FBgn0005640
			FBgn0005658
			FBgn0010241
			FBgn0010246
			FBgn0010263
			FBgn0010350
			FBgn0010497
			FBgn0010583
			FBgn0010812
			FBgn0011270
			FBgn0011666
			FBgn0013576
			FBgn0014877
			FBgn0015774
			FBgn0016059
			FBgn0016794
			FBgn0016926
			FBgn0016930
			FBgn0017572
			FBgn0019662
			FBgn0019952
			FBgn0020257
			FBgn0020503
			FBgn0023097
			FBgn0023129
			FBgn0023212
			FBgn0024150
			FBgn0024236
			FBgn0024277
			FBgn0024558
			FBgn0024732
			FBgn0025394
			FBgn0026160
			FBgn0026313
			FBgn0026379
			FBgn0026384
			FBgn0026438
			FBgn0026439
			FBgn0027348
			FBgn0027490
			FBgn0027654
			FBgn0028370
			FBgn0028476
			FBgn0028481
			FBgn0028490
			FBgn0028646
			FBgn0028671
			FBgn0028857
			FBgn0028879
			FBgn0028880
			FBgn0028888
			FBgn0028906
			FBgn0029067
			FBgn0029172
			FBgn0029728
			FBgn0029761
			FBgn0029896
			FBgn0029914
			FBgn0030417
			FBgn0030482
			FBgn0030634
			FBgn0030808
			FBgn0030869
			FBgn0030886
			FBgn0031367
			FBgn0031399
			FBgn0031424
			FBgn0031446
			FBgn0031473
			FBgn0031629
			FBgn0031737
			FBgn0031816
			FBgn0031895
			FBgn0032036
			FBgn0032042
			FBgn0032096
			FBgn0032129
			FBgn0032341
			FBgn0032378
			FBgn0032506
			FBgn0032656
			FBgn0032719
			FBgn0033108
			FBgn0033155
			FBgn0033192
			FBgn0033359
			FBgn0033391
			FBgn0033426
			FBgn0033434
			FBgn0033573
			FBgn0033609
			FBgn0033650
			FBgn0033760
			FBgn0033793
			FBgn0033874
			FBgn0034413
			FBgn0034542
			FBgn0034585
			FBgn0034590
			FBgn0034674
			FBgn0034802
			FBgn0034885
			FBgn0034903
			FBgn0034962
			FBgn0035004
			FBgn0035010
			FBgn0035091
			FBgn0035155
			FBgn0035170
			FBgn0035229
			FBgn0035253
			FBgn0035313
			FBgn0035411
			FBgn0035480
			FBgn0035643
			FBgn0035733
			FBgn0035777
			FBgn0035807
			FBgn0035815
			FBgn0035934
			FBgn0036080
			FBgn0036165
			FBgn0036219
			FBgn0036260
			FBgn0036337
			FBgn0036376
			FBgn0036381
			FBgn0036398
			FBgn0036419
			FBgn0036518
			FBgn0036545
			FBgn0036576
			FBgn0036600
			FBgn0036638
			FBgn0036684
			FBgn0036685
			FBgn0036899
			FBgn0036913
			FBgn0037021
			FBgn0037093
			FBgn0037203
			FBgn0037230
			FBgn0037344
			FBgn0037374
			FBgn0037399
			FBgn0037415
			FBgn0037456
			FBgn0037536
			FBgn0037573
			FBgn0037576
			FBgn0037698
			FBgn0037788
			FBgn0037939
			FBgn0038087
			FBgn0038092
			FBgn0038315
			FBgn0038427
			FBgn0038535
			FBgn0038607
			FBgn0038877
			FBgn0039157
			FBgn0039213
			FBgn0039286
			FBgn0039380
			FBgn0039396
			FBgn0039505
			FBgn0039528
			FBgn0039531
			FBgn0039644
			FBgn0039730
			FBgn0039776
			FBgn0039795
			FBgn0039804
			FBgn0039850
			FBgn0039883
			FBgn0040206
			FBgn0040298
			FBgn0040318
			FBgn0040752
			FBgn0041582
			FBgn0041605
			FBgn0042185
			FBgn0043865
			FBgn0044028
			FBgn0045063
			FBgn0050089
			FBgn0050429
			FBgn0050460
			FBgn0050497
			FBgn0051262
			FBgn0051522
			FBgn0051601
			FBgn0051637
			FBgn0051814
			FBgn0051828
			FBgn0051869
			FBgn0052062
			FBgn0052105
			FBgn0052333
			FBgn0052521
			FBgn0052528
			FBgn0052549
			FBgn0052813
			FBgn0052843
			FBgn0063485
			FBgn0066114
			FBgn0069242
			FBgn0083949
			FBgn0084040
			FBgn0085205
			FBgn0085382
			FBgn0085384
			FBgn0085386
			FBgn0085397
			FBgn0085405
			FBgn0085407
			FBgn0085412
			FBgn0085413
			FBgn0085419
			FBgn0085424
			FBgn0085425
			FBgn0085447
			FBgn0085537
			FBgn0086604
			FBgn0250831
			FBgn0250910
			FBgn0259162
			FBgn0259212
			FBgn0259213
			FBgn0259234
			FBgn0259822
			FBgn0259923
			FBgn0259977
			FBgn0260657
			FBgn0260748
			FBgn0261019
			FBgn0261046
			FBgn0261261
			FBgn0261436
			FBgn0261618
			FBgn0261647
			FBgn0261648
			FBgn0261649
			FBgn0261723
			FBgn0261804
			FBgn0261988
			FBgn0262111
			FBgn0262139
			FBgn0262508
			FBgn0262519
			FBgn0262562
			FBgn0262582
			FBgn0262593
			FBgn0262600
			FBgn0262617
			FBgn0262869
			FBgn0262870
			FBgn0262871
			FBgn0263108
			FBgn0263111
			FBgn0263116
			FBgn0263197
			FBgn0263257
			FBgn0263260
			FBgn0263346
			FBgn0263351
			FBgn0263772
			FBgn0263846
			FBgn0263930
			FBgn0263980
			FBgn0264273
			FBgn0264305
			FBgn0264324
			FBgn0264386
			FBgn0264443
			FBgn0264502
			FBgn0264542
			FBgn0264574
			FBgn0264606
			FBgn0264707
			FBgn0264815
			FBgn0264855
			FBgn0265002
			FBgn0265042
			FBgn0265296
			FBgn0265605
			FBgn0266137
			FBgn0266801
			FBgn0000038
			FBgn0000247
			FBgn0000259
			FBgn0000289
			FBgn0000633
			FBgn0000964
			FBgn0001124
			FBgn0001202
			FBgn0001965
			FBgn0002031
			FBgn0002565
			FBgn0002931
			FBgn0002940
			FBgn0003046
			FBgn0003326
			FBgn0003423
			FBgn0003710
			FBgn0003720
			FBgn0003896
			FBgn0003944
			FBgn0003963
			FBgn0004028
			FBgn0004110
			FBgn0004242
			FBgn0004364
			FBgn0004387
			FBgn0004575
			FBgn0004666
			FBgn0004957
			FBgn0005533
			FBgn0005586
			FBgn0005626
			FBgn0010414
			FBgn0010611
			FBgn0010762
			FBgn0010803
			FBgn0011656
			FBgn0011672
			FBgn0011754
			FBgn0011818
			FBgn0013305
			FBgn0014163
			FBgn0014343
			FBgn0015524
			FBgn0015772
			FBgn0015803
			FBgn0016061
			FBgn0016700
			FBgn0016754
			FBgn0020269
			FBgn0020294
			FBgn0020309
			FBgn0020506
			FBgn0020510
			FBgn0020521
			FBgn0020907
			FBgn0020912
			FBgn0022893
			FBgn0022960
			FBgn0022987
			FBgn0024230
			FBgn0024232
			FBgn0024329
			FBgn0024368
			FBgn0024963
			FBgn0025335
			FBgn0025625
			FBgn0026319
			FBgn0026370
			FBgn0026376
			FBgn0027082
			FBgn0027492
			FBgn0027493
			FBgn0027496
			FBgn0027608
			FBgn0027948
			FBgn0028375
			FBgn0028400
			FBgn0028563
			FBgn0028717
			FBgn0028850
			FBgn0028863
			FBgn0028875
			FBgn0028895
			FBgn0028935
			FBgn0028999
			FBgn0029155
			FBgn0029659
			FBgn0029663
			FBgn0029703
			FBgn0029922
			FBgn0029951
			FBgn0029962
			FBgn0030017
			FBgn0030089
			FBgn0030328
			FBgn0030437
			FBgn0030478
			FBgn0030559
			FBgn0030796
			FBgn0030870
			FBgn0030913
			FBgn0030991
			FBgn0031044
			FBgn0031145
			FBgn0031213
			FBgn0031273
			FBgn0031294
			FBgn0031299
			FBgn0031374
			FBgn0031637
			FBgn0031762
			FBgn0031872
			FBgn0032021
			FBgn0032131
			FBgn0032297
			FBgn0032338
			FBgn0032479
			FBgn0032681
			FBgn0032683
			FBgn0032717
			FBgn0032800
			FBgn0032821
			FBgn0033297
			FBgn0033402
			FBgn0033412
			FBgn0033484
			FBgn0033500
			FBgn0033802
			FBgn0033911
			FBgn0034053
			FBgn0034072
			FBgn0034300
			FBgn0034400
			FBgn0034433
			FBgn0034634
			FBgn0034789
			FBgn0034894
			FBgn0034911
			FBgn0034914
			FBgn0034946
			FBgn0035025
			FBgn0035092
			FBgn0035173
			FBgn0035287
			FBgn0035371
			FBgn0035481
			FBgn0035581
			FBgn0035582
			FBgn0035636
			FBgn0035663
			FBgn0035703
			FBgn0035710
			FBgn0035751
			FBgn0035901
			FBgn0035953
			FBgn0036004
			FBgn0036032
			FBgn0036044
			FBgn0036052
			FBgn0036078
			FBgn0036154
			FBgn0036202
			FBgn0036259
			FBgn0036334
			FBgn0036372
			FBgn0036391
			FBgn0036501
			FBgn0036537
			FBgn0036538
			FBgn0036663
			FBgn0036677
			FBgn0036697
			FBgn0036704
			FBgn0036825
			FBgn0037015
			FBgn0037130
			FBgn0037138
			FBgn0037162
			FBgn0037323
			FBgn0037413
			FBgn0037435
			FBgn0037459
			FBgn0037519
			FBgn0037546
			FBgn0037654
			FBgn0037662
			FBgn0037755
			FBgn0037798
			FBgn0037941
			FBgn0037963
			FBgn0038053
			FBgn0038140
			FBgn0038167
			FBgn0038330
			FBgn0038347
			FBgn0038504
			FBgn0038564
			FBgn0038659
			FBgn0038740
			FBgn0038828
			FBgn0038879
			FBgn0038880
			FBgn0039013
			FBgn0039125
			FBgn0039137
			FBgn0039139
			FBgn0039219
			FBgn0039357
			FBgn0039620
			FBgn0039674
			FBgn0039683
			FBgn0039844
			FBgn0040208
			FBgn0040290
			FBgn0040353
			FBgn0040505
			FBgn0040571
			FBgn0040696
			FBgn0040697
			FBgn0041210
			FBgn0041243
			FBgn0042693
			FBgn0043457
			FBgn0045038
			FBgn0046247
			FBgn0050177
			FBgn0050343
			FBgn0050418
			FBgn0051191
			FBgn0051224
			FBgn0051323
			FBgn0051556
			FBgn0051609
			FBgn0051660
			FBgn0051700
			FBgn0051804
			FBgn0052017
			FBgn0052055
			FBgn0052121
			FBgn0052249
			FBgn0053094
			FBgn0053143
			FBgn0053203
			FBgn0053207
			FBgn0053213
			FBgn0061469
			FBgn0066365
			FBgn0067783
			FBgn0083991
			FBgn0084023
			FBgn0085350
			FBgn0085420
			FBgn0086680
			FBgn0243516
			FBgn0250755
			FBgn0259146
			FBgn0259162
			FBgn0259163
			FBgn0259173
			FBgn0259175
			FBgn0259242
			FBgn0259244
			FBgn0259245
			FBgn0259818
			FBgn0260499
			FBgn0260743
			FBgn0260793
			FBgn0261085
			FBgn0261278
			FBgn0261545
			FBgn0261611
			FBgn0261613
			FBgn0261673
			FBgn0261674
			FBgn0261675
			FBgn0261794
			FBgn0261801
			FBgn0261808
			FBgn0261885
			FBgn0261955
			FBgn0262009
			FBgn0262737
			FBgn0263110
			FBgn0263773
			FBgn0263934
			FBgn0264087
			FBgn0264442
			FBgn0264442
			FBgn0264489
			FBgn0264490
			FBgn0264542
			FBgn0264606
			FBgn0264894
			FBgn0264907
			FBgn0265192
			FBgn0265194
			FBgn0265262
			FBgn0265935
			FBgn0266450
			FBgn0266668
			FBgn0266672
			FBgn0266756
			FBgn0267001
			FBgn0267002
			FBgn0267033
			FBgn0267033
			FBgn0000071
			FBgn0000152
			FBgn0001168
			FBgn0001222
			FBgn0002561
			FBgn0002945
			FBgn0003048
			FBgn0003317
			FBgn0003731
			FBgn0004397
			FBgn0004657
			FBgn0004888
			FBgn0010389
			FBgn0013718
			FBgn0013812
			FBgn0014006
			FBgn0014870
			FBgn0014906
			FBgn0015295
			FBgn0015371
			FBgn0015615
			FBgn0015721
			FBgn0020249
			FBgn0020307
			FBgn0020412
			FBgn0023534
			FBgn0024947
			FBgn0026060
			FBgn0027527
			FBgn0028546
			FBgn0029666
			FBgn0029799
			FBgn0029840
			FBgn0030813
			FBgn0030894
			FBgn0031250
			FBgn0031589
			FBgn0031736
			FBgn0031779
			FBgn0032120
			FBgn0032123
			FBgn0032663
			FBgn0032700
			FBgn0032850
			FBgn0033903
			FBgn0033913
			FBgn0034083
			FBgn0034408
			FBgn0035390
			FBgn0035674
			FBgn0035949
			FBgn0035954
			FBgn0036059
			FBgn0036152
			FBgn0036389
			FBgn0036463
			FBgn0036819
			FBgn0036821
			FBgn0036851
			FBgn0036896
			FBgn0036980
			FBgn0037107
			FBgn0037213
			FBgn0037235
			FBgn0038642
			FBgn0039113
			FBgn0039207
			FBgn0039688
			FBgn0039840
			FBgn0040279
			FBgn0040397
			FBgn0046874
			FBgn0050018
			FBgn0050035
			FBgn0050463
			FBgn0051915
			FBgn0052137
			FBgn0052380
			FBgn0052676
			FBgn0053970
			FBgn0086347
			FBgn0259229
			FBgn0259239
			FBgn0259821
			FBgn0259978
			FBgn0260659
			FBgn0260659
			FBgn0261015
			FBgn0261397
			FBgn0261509
			FBgn0261565
			FBgn0262127
			FBgn0262475
			FBgn0263109
			FBgn0263354
			FBgn0263396
			FBgn0263998
			FBgn0264303
			FBgn0264491
			FBgn0264598
			FBgn0264800
			FBgn0265003
			FBgn0267033
			FBgn0000108
			FBgn0000119
			FBgn0000535
			FBgn0000562
			FBgn0000575
			FBgn0000659
			FBgn0000719
			FBgn0001098
			FBgn0001297
			FBgn0003042
			FBgn0003386
			FBgn0003557
			FBgn0004573
			FBgn0004607
			FBgn0004655
			FBgn0004875
			FBgn0004921
			FBgn0005399
			FBgn0005564
			FBgn0005619
			FBgn0005660
			FBgn0010100
			FBgn0010482
			FBgn0011260
			FBgn0011582
			FBgn0013303
			FBgn0013750
			FBgn0014143
			FBgn0015323
			FBgn0015372
			FBgn0015513
			FBgn0015789
			FBgn0015946
			FBgn0019968
			FBgn0020620
			FBgn0022097
			FBgn0023091
			FBgn0023095
			FBgn0023407
			FBgn0024184
			FBgn0024244
			FBgn0024273
			FBgn0024319
			FBgn0024326
			FBgn0024362
			FBgn0024365
			FBgn0025360
			FBgn0025574
			FBgn0025833
			FBgn0026086
			FBgn0026197
			FBgn0026566
			FBgn0027498
			FBgn0027569
			FBgn0027598
			FBgn0028406
			FBgn0028429
			FBgn0028670
			FBgn0028743
			FBgn0028844
			FBgn0028894
			FBgn0029088
			FBgn0029697
			FBgn0029939
			FBgn0030326
			FBgn0030574
			FBgn0030613
			FBgn0031065
			FBgn0031174
			FBgn0031275
			FBgn0031375
			FBgn0031384
			FBgn0031544
			FBgn0031716
			FBgn0031770
			FBgn0031799
			FBgn0031820
			FBgn0031904
			FBgn0032023
			FBgn0032156
			FBgn0032170
			FBgn0032259
			FBgn0032404
			FBgn0032651
			FBgn0032660
			FBgn0032666
			FBgn0032673
			FBgn0032748
			FBgn0032870
			FBgn0033062
			FBgn0033075
			FBgn0033081
			FBgn0033209
			FBgn0033324
			FBgn0033497
			FBgn0033597
			FBgn0033638
			FBgn0033751
			FBgn0033955
			FBgn0033984
			FBgn0034110
			FBgn0034224
			FBgn0034267
			FBgn0034368
			FBgn0034473
			FBgn0034570
			FBgn0034662
			FBgn0034666
			FBgn0034723
			FBgn0034727
			FBgn0035246
			FBgn0035285
			FBgn0035423
			FBgn0035622
			FBgn0035690
			FBgn0035799
			FBgn0035916
			FBgn0036013
			FBgn0036043
			FBgn0036141
			FBgn0036544
			FBgn0036618
			FBgn0036786
			FBgn0036801
			FBgn0036890
			FBgn0036893
			FBgn0036921
			FBgn0037326
			FBgn0037502
			FBgn0037556
			FBgn0037705
			FBgn0037853
			FBgn0038089
			FBgn0038098
			FBgn0038237
			FBgn0038320
			FBgn0038401
			FBgn0038402
			FBgn0038512
			FBgn0038566
			FBgn0038653
			FBgn0038814
			FBgn0038984
			FBgn0039015
			FBgn0039140
			FBgn0039632
			FBgn0039633
			FBgn0040071
			FBgn0040080
			FBgn0040906
			FBgn0041111
			FBgn0043362
			FBgn0044823
			FBgn0044871
			FBgn0050122
			FBgn0051140
			FBgn0051163
			FBgn0051324
			FBgn0051619
			FBgn0051638
			FBgn0051646
			FBgn0051687
			FBgn0052195
			FBgn0052447
			FBgn0052484
			FBgn0052532
			FBgn0052758
			FBgn0053147
			FBgn0053775
			FBgn0069913
			FBgn0085380
			FBgn0085430
			FBgn0085434
			FBgn0085627
			FBgn0250910
			FBgn0259111
			FBgn0259187
			FBgn0259677
			FBgn0261258
			FBgn0261279
			FBgn0261526
			FBgn0261705
			FBgn0261787
			FBgn0262593
			FBgn0262742
			FBgn0262869
			FBgn0264005
			FBgn0264089
			FBgn0264574
			FBgn0264693
			FBgn0264753
			FBgn0266409
			FBgn0267336
			FBgn0000183
			FBgn0000439
			FBgn0000448
			FBgn0000542
			FBgn0001078
			FBgn0001227
			FBgn0001250
			FBgn0002932
			FBgn0002973
			FBgn0003002
			FBgn0003079
			FBgn0003415
			FBgn0003444
			FBgn0003502
			FBgn0003514
			FBgn0003651
			FBgn0003892
			FBgn0004370
			FBgn0004456
			FBgn0004567
			FBgn0004644
			FBgn0004687
			FBgn0004914
			FBgn0005638
			FBgn0008646
			FBgn0010452
			FBgn0011204
			FBgn0011455
			FBgn0011592
			FBgn0013726
			FBgn0013995
			FBgn0014141
			FBgn0014930
			FBgn0014949
			FBgn0015019
			FBgn0015380
			FBgn0015522
			FBgn0015544
			FBgn0019643
			FBgn0019809
			FBgn0020279
			FBgn0020930
			FBgn0021895
			FBgn0022029
			FBgn0023083
			FBgn0025864
			FBgn0025866
			FBgn0025879
			FBgn0027342
			FBgn0027558
			FBgn0027655
			FBgn0028468
			FBgn0028506
			FBgn0028514
			FBgn0028704
			FBgn0028938
			FBgn0028939
			FBgn0029791
			FBgn0029834
			FBgn0029932
			FBgn0029994
			FBgn0030389
			FBgn0030502
			FBgn0030941
			FBgn0031005
			FBgn0031190
			FBgn0031284
			FBgn0031307
			FBgn0031399
			FBgn0031461
			FBgn0031530
			FBgn0031602
			FBgn0031702
			FBgn0031888
			FBgn0032051
			FBgn0032330
			FBgn0032456
			FBgn0032587
			FBgn0032916
			FBgn0033403
			FBgn0033636
			FBgn0033665
			FBgn0033739
			FBgn0033784
			FBgn0033853
			FBgn0034230
			FBgn0034491
			FBgn0034498
			FBgn0034763
			FBgn0034994
			FBgn0035001
			FBgn0035023
			FBgn0035144
			FBgn0035260
			FBgn0035346
			FBgn0035375
			FBgn0035425
			FBgn0035452
			FBgn0035497
			FBgn0035505
			FBgn0035539
			FBgn0035558
			FBgn0035806
			FBgn0035936
			FBgn0035945
			FBgn0036005
			FBgn0036220
			FBgn0036546
			FBgn0036742
			FBgn0036770
			FBgn0036816
			FBgn0036993
			FBgn0037042
			FBgn0037070
			FBgn0037094
			FBgn0037188
			FBgn0037391
			FBgn0037449
			FBgn0037468
			FBgn0037624
			FBgn0037715
			FBgn0037754
			FBgn0037846
			FBgn0037960
			FBgn0037989
			FBgn0038156
			FBgn0038165
			FBgn0038246
			FBgn0038294
			FBgn0038638
			FBgn0038652
			FBgn0038886
			FBgn0039136
			FBgn0039411
			FBgn0039590
			FBgn0039640
			FBgn0039668
			FBgn0039789
			FBgn0040294
			FBgn0040297
			FBgn0040898
			FBgn0041160
			FBgn0042111
			FBgn0043796
			FBgn0044328
			FBgn0045443
			FBgn0045852
			FBgn0046114
			FBgn0050419
			FBgn0051072
			FBgn0051678
			FBgn0051712
			FBgn0052100
			FBgn0052177
			FBgn0052372
			FBgn0052425
			FBgn0062412
			FBgn0063649
			FBgn0067864
			FBgn0086356
			FBgn0259175
			FBgn0259224
			FBgn0259749
			FBgn0260446
			FBgn0261822
			FBgn0261931
			FBgn0261986
			FBgn0262515
			FBgn0262656
			FBgn0263316
			FBgn0263390
			FBgn0263998
			FBgn0265045
			FBgn0265434
			FBgn0266557
			FBgn0266717
			FBgn0000014
			FBgn0000359
			FBgn0001138
			FBgn0001325
			FBgn0002522
			FBgn0003205
			FBgn0004368
			FBgn0004583
			FBgn0010316
			FBgn0011474
			FBgn0013272
			FBgn0016075
			FBgn0016797
			FBgn0020767
			FBgn0023096
			FBgn0025641
			FBgn0025645
			FBgn0026403
			FBgn0027101
			FBgn0027339
			FBgn0027495
			FBgn0027546
			FBgn0029121
			FBgn0029723
			FBgn0030505
			FBgn0031764
			FBgn0032731
			FBgn0032753
			FBgn0033178
			FBgn0033405
			FBgn0033667
			FBgn0033730
			FBgn0034013
			FBgn0034180
			FBgn0034490
			FBgn0034499
			FBgn0034539
			FBgn0034540
			FBgn0034623
			FBgn0034797
			FBgn0035490
			FBgn0035538
			FBgn0035642
			FBgn0035696
			FBgn0035755
			FBgn0035795
			FBgn0035977
			FBgn0036147
			FBgn0036205
			FBgn0036428
			FBgn0036481
			FBgn0037000
			FBgn0037057
			FBgn0037120
			FBgn0037412
			FBgn0037414
			FBgn0037956
			FBgn0038071
			FBgn0038126
			FBgn0038247
			FBgn0038262
			FBgn0038596
			FBgn0038629
			FBgn0038682
			FBgn0038815
			FBgn0039091
			FBgn0039486
			FBgn0039796
			FBgn0039938
			FBgn0040629
			FBgn0040765
			FBgn0041203
			FBgn0050083
			FBgn0050115
			FBgn0050372
			FBgn0050404
			FBgn0051176
			FBgn0051386
			FBgn0052614
			FBgn0053541
			FBgn0083973
			FBgn0085265
			FBgn0085333
			FBgn0085433
			FBgn0085450
			FBgn0085462
			FBgn0087007
			FBgn0250876
			FBgn0259246
			FBgn0259715
			FBgn0259789
			FBgn0259984
			FBgn0260470
			FBgn0260639
			FBgn0261041
			FBgn0261276
			FBgn0261563
			FBgn0261613
			FBgn0261800
			FBgn0261859
			FBgn0262870
			FBgn0263132
			FBgn0263219
			FBgn0263289
			FBgn0263391
			FBgn0266136
			FBgn0266572
			FBgn0267348
			FBgn0000576
			FBgn0000588
			FBgn0001981
			FBgn0002778
			FBgn0003137
			FBgn0004101
			FBgn0004897
			FBgn0010383
			FBgn0012344
			FBgn0014135
			FBgn0014396
			FBgn0015269
			FBgn0015541
			FBgn0016031
			FBgn0016685
			FBgn0020236
			FBgn0028407
			FBgn0028644
			FBgn0030011
			FBgn0030028
			FBgn0030156
			FBgn0030162
			FBgn0030289
			FBgn0030815
			FBgn0032491
			FBgn0033368
			FBgn0034647
			FBgn0034828
			FBgn0035552
			FBgn0035816
			FBgn0036678
			FBgn0037406
			FBgn0037408
			FBgn0037976
			FBgn0037981
			FBgn0038063
			FBgn0038148
			FBgn0039739
			FBgn0039862
			FBgn0040553
			FBgn0040827
			FBgn0045064
			FBgn0052085
			FBgn0052206
			FBgn0054000
			FBgn0083981
			FBgn0085427
			FBgn0261090
			FBgn0261244
			FBgn0263005
			FBgn0263776
			FBgn0264001
			FBgn0264006
			FBgn0266129
			FBgn0000109
			FBgn0000286
			FBgn0000497
			FBgn0000636
			FBgn0001123
			FBgn0001220
			FBgn0001226
			FBgn0001253
			FBgn0001316
			FBgn0001624
			FBgn0002524
			FBgn0002577
			FBgn0002921
			FBgn0003009
			FBgn0003028
			FBgn0003093
			FBgn0003206
			FBgn0003257
			FBgn0003328
			FBgn0003430
			FBgn0003475
			FBgn0003676
			FBgn0003716
			FBgn0003867
			FBgn0003964
			FBgn0004177
			FBgn0004197
			FBgn0004362
			FBgn0004552
			FBgn0004638
			FBgn0004652
			FBgn0004839
			FBgn0004852
			FBgn0004858
			FBgn0004892
			FBgn0005677
			FBgn0005694
			FBgn0005777
			FBgn0010397
			FBgn0010438
			FBgn0010516
			FBgn0010551
			FBgn0010575
			FBgn0011259
			FBgn0011705
			FBgn0011726
			FBgn0011829
			FBgn0013433
			FBgn0013756
			FBgn0013765
			FBgn0014001
			FBgn0014092
			FBgn0015321
			FBgn0015600
			FBgn0015609
			FBgn0015754
			FBgn0015838
			FBgn0016061
			FBgn0020312
			FBgn0020379
			FBgn0020655
			FBgn0021765
			FBgn0021953
			FBgn0022710
			FBgn0023023
			FBgn0023179
			FBgn0023214
			FBgn0024189
			FBgn0024754
			FBgn0024836
			FBgn0024889
			FBgn0024957
			FBgn0024958
			FBgn0025525
			FBgn0025632
			FBgn0025802
			FBgn0026189
			FBgn0026239
			FBgn0026385
			FBgn0026597
			FBgn0026738
			FBgn0027080
			FBgn0027087
			FBgn0027360
			FBgn0027506
			FBgn0027559
			FBgn0027582
			FBgn0027601
			FBgn0027786
			FBgn0027835
			FBgn0027872
			FBgn0028408
			FBgn0028425
			FBgn0028479
			FBgn0028497
			FBgn0028517
			FBgn0028901
			FBgn0028970
			FBgn0029003
			FBgn0029118
			FBgn0029176
			FBgn0029504
			FBgn0029506
			FBgn0029658
			FBgn0029676
			FBgn0029819
			FBgn0029848
			FBgn0029941
			FBgn0029968
			FBgn0029969
			FBgn0029974
			FBgn0030037
			FBgn0030480
			FBgn0030575
			FBgn0030612
			FBgn0030812
			FBgn0030946
			FBgn0031043
			FBgn0031062
			FBgn0031146
			FBgn0031264
			FBgn0031432
			FBgn0031437
			FBgn0031444
			FBgn0031497
			FBgn0031534
			FBgn0031566
			FBgn0031613
			FBgn0031745
			FBgn0031817
			FBgn0031835
			FBgn0031877
			FBgn0031900
			FBgn0031902
			FBgn0031995
			FBgn0032033
			FBgn0032059
			FBgn0032161
			FBgn0032168
			FBgn0032191
			FBgn0032242
			FBgn0032289
			FBgn0032301
			FBgn0032382
			FBgn0032387
			FBgn0032397
			FBgn0032554
			FBgn0032643
			FBgn0032709
			FBgn0032721
			FBgn0032853
			FBgn0032909
			FBgn0032965
			FBgn0033246
			FBgn0033296
			FBgn0033301
			FBgn0033313
			FBgn0033317
			FBgn0033413
			FBgn0033465
			FBgn0033516
			FBgn0033529
			FBgn0033628
			FBgn0033679
			FBgn0033717
			FBgn0033725
			FBgn0033761
			FBgn0033791
			FBgn0033866
			FBgn0033879
			FBgn0033919
			FBgn0033925
			FBgn0033985
			FBgn0033988
			FBgn0033989
			FBgn0034084
			FBgn0034191
			FBgn0034366
			FBgn0034381
			FBgn0034390
			FBgn0034411
			FBgn0034460
			FBgn0034476
			FBgn0034481
			FBgn0034538
			FBgn0034808
			FBgn0034822
			FBgn0034854
			FBgn0034967
			FBgn0035011
			FBgn0035033
			FBgn0035050
			FBgn0035083
			FBgn0035216
			FBgn0035298
			FBgn0035388
			FBgn0035421
			FBgn0035512
			FBgn0035555
			FBgn0035574
			FBgn0035577
			FBgn0035612
			FBgn0035617
			FBgn0035632
			FBgn0035638
			FBgn0035785
			FBgn0036007
			FBgn0036099
			FBgn0036139
			FBgn0036164
			FBgn0036208
			FBgn0036298
			FBgn0036346
			FBgn0036368
			FBgn0036512
			FBgn0036532
			FBgn0036534
			FBgn0036549
			FBgn0036566
			FBgn0036589
			FBgn0036595
			FBgn0036733
			FBgn0036735
			FBgn0036757
			FBgn0036843
			FBgn0036856
			FBgn0036997
			FBgn0037028
			FBgn0037146
			FBgn0037152
			FBgn0037416
			FBgn0037419
			FBgn0037421
			FBgn0037436
			FBgn0037465
			FBgn0037482
			FBgn0037501
			FBgn0037529
			FBgn0037533
			FBgn0037594
			FBgn0037632
			FBgn0037646
			FBgn0037696
			FBgn0037697
			FBgn0037709
			FBgn0037717
			FBgn0037758
			FBgn0037817
			FBgn0037843
			FBgn0037848
			FBgn0037849
			FBgn0038206
			FBgn0038296
			FBgn0038304
			FBgn0038326
			FBgn0038339
			FBgn0038422
			FBgn0038432
			FBgn0038494
			FBgn0038499
			FBgn0038510
			FBgn0038641
			FBgn0038755
			FBgn0038837
			FBgn0038853
			FBgn0038870
			FBgn0038917
			FBgn0038924
			FBgn0038931
			FBgn0038945
			FBgn0038958
			FBgn0039034
			FBgn0039038
			FBgn0039054
			FBgn0039075
			FBgn0039084
			FBgn0039152
			FBgn0039223
			FBgn0039249
			FBgn0039354
			FBgn0039378
			FBgn0039398
			FBgn0039424
			FBgn0039427
			FBgn0039428
			FBgn0039479
			FBgn0039508
			FBgn0039518
			FBgn0039552
			FBgn0039560
			FBgn0039591
			FBgn0039697
			FBgn0039740
			FBgn0039741
			FBgn0039747
			FBgn0039852
			FBgn0039877
			FBgn0040064
			FBgn0040089
			FBgn0040106
			FBgn0040230
			FBgn0040237
			FBgn0040305
			FBgn0040340
			FBgn0040506
			FBgn0040660
			FBgn0040737
			FBgn0040766
			FBgn0040922
			FBgn0041092
			FBgn0041235
			FBgn0041625
			FBgn0042083
			FBgn0043799
			FBgn0046689
			FBgn0047135
			FBgn0050000
			FBgn0050011
			FBgn0050076
			FBgn0050185
			FBgn0050361
			FBgn0050377
			FBgn0050401
			FBgn0051016
			FBgn0051075
			FBgn0051118
			FBgn0051155
			FBgn0051296
			FBgn0051475
			FBgn0051549
			FBgn0051827
			FBgn0052057
			FBgn0052066
			FBgn0052111
			FBgn0052267
			FBgn0052354
			FBgn0052479
			FBgn0052675
			FBgn0052683
			FBgn0052767
			FBgn0053060
			FBgn0053095
			FBgn0053202
			FBgn0053512
			FBgn0053517
			FBgn0053547
			FBgn0053969
			FBgn0054044
			FBgn0054047
			FBgn0066084
			FBgn0083950
			FBgn0083977
			FBgn0083998
			FBgn0085320
			FBgn0085387
			FBgn0085404
			FBgn0085423
			FBgn0085443
			FBgn0086346
			FBgn0086358
			FBgn0086370
			FBgn0086443
			FBgn0086655
			FBgn0086679
			FBgn0086901
			FBgn0087007
			FBgn0250908
			FBgn0259145
			FBgn0259146
			FBgn0259164
			FBgn0259210
			FBgn0259234
			FBgn0259242
			FBgn0259243
			FBgn0259734
			FBgn0259937
			FBgn0259997
			FBgn0260006
			FBgn0260400
			FBgn0260484
			FBgn0260486
			FBgn0260487
			FBgn0260960
			FBgn0261243
			FBgn0261260
			FBgn0261262
			FBgn0261444
			FBgn0261445
			FBgn0261524
			FBgn0261552
			FBgn0261555
			FBgn0261562
			FBgn0261565
			FBgn0261571
			FBgn0261703
			FBgn0261799
			FBgn0261836
			FBgn0261991
			FBgn0262017
			FBgn0262111
			FBgn0262476
			FBgn0262508
			FBgn0262582
			FBgn0262719
			FBgn0262782
			FBgn0262801
			FBgn0262869
			FBgn0262975
			FBgn0263117
			FBgn0263251
			FBgn0263392
			FBgn0263594
			FBgn0263740
			FBgn0263774
			FBgn0263864
			FBgn0263933
			FBgn0263980
			FBgn0263994
			FBgn0264078
			FBgn0264339
			FBgn0264495
			FBgn0264672
			FBgn0264712
			FBgn0264979
			FBgn0265190
			FBgn0265297
			FBgn0265487
			FBgn0265607
			FBgn0266411
			FBgn0266433
			FBgn0266579
			FBgn0266696
			FBgn0000017
			FBgn0000053
			FBgn0000054
			FBgn0000117
			FBgn0000163
			FBgn0000179
			FBgn0000233
			FBgn0000244
			FBgn0000283
			FBgn0000287
			FBgn0000307
			FBgn0000206
			FBgn0000302
			FBgn0001269
			FBgn0002036
			FBgn0002673
			FBgn0003295
			FBgn0003380
			FBgn0003464
			FBgn0003513
			FBgn0004170
			FBgn0004919
			FBgn0004956
			FBgn0005427
			FBgn0005636
			FBgn0011591
			FBgn0014073
			FBgn0014179
			FBgn0014859
			FBgn0015550
			FBgn0016975
			FBgn0020378
			FBgn0026630
			FBgn0027788
			FBgn0028372
			FBgn0028554
			FBgn0028996
			FBgn0030873
			FBgn0031093
			FBgn0031568
			FBgn0031698
			FBgn0031741
			FBgn0033337
			FBgn0033616
			FBgn0033673
			FBgn0033782
			FBgn0033884
			FBgn0033973
			FBgn0034394
			FBgn0034396
			FBgn0034691
			FBgn0035077
			FBgn0035283
			FBgn0035290
			FBgn0035848
			FBgn0036273
			FBgn0036862
			FBgn0036978
			FBgn0037336
			FBgn0037475
			FBgn0037565
			FBgn0037747
			FBgn0037884
			FBgn0038820
			FBgn0038842
			FBgn0038862
			FBgn0039257
			FBgn0039532
			FBgn0039704
			FBgn0039738
			FBgn0040842
			FBgn0041156
			FBgn0051064
			FBgn0052227
			FBgn0052250
			FBgn0052829
			FBgn0259680
			FBgn0259938
			FBgn0262872
			FBgn0263077
			FBgn0264908
			FBgn0264954
			FBgn0266434
			FBgn0000120
			FBgn0003499
			FBgn0004896
			FBgn0010622
			FBgn0011836
			FBgn0013467
			FBgn0013973
			FBgn0016917
			FBgn0028496
			FBgn0028953
			FBgn0029717
			FBgn0030940
			FBgn0031945
			FBgn0032373
			FBgn0032856
			FBgn0032895
			FBgn0034032
			FBgn0034292
			FBgn0034730
			FBgn0034978
			FBgn0035756
			FBgn0035858
			FBgn0036411
			FBgn0036994
			FBgn0037397
			FBgn0037766
			FBgn0038606
			FBgn0039419
			FBgn0040645
			FBgn0042135
			FBgn0046888
			FBgn0051461
			FBgn0051647
			FBgn0051785
			FBgn0051876
			FBgn0052118
			FBgn0052174
[truncated: 1,388 more rows]

## Sheet: RT-qPCR-primer
Supplementary Table S1_oligos for RT-qPCR
Genes	primers_name	Sequence
dme-miR-1-3p	miR-1-3p-RT	CTCAACTGGTGTCGTGGAGTCGGCAATTCAGTTGAGCTCCATAC
	miR-1-3p.F	ACACTCCAGCTGGGTGGAATGTAAAGAAGTATG
dme-miR-9a-5p	miR-9a-5p-RT	CTCAACTGGTGTCGTGGAGTCGGCAATTCAGTTGAGTCATACAG
	miR-9a-5P.F	ACACTCCAGCTGGGTCTTTGGTTATCTAGC
dme-miR-309-3p	miR-309-3p-RT	CTCAACTGGTGTCGTGGAGTCGGCAATTCAGTTGAGTAGGACAA
	miR-309-3p.F	ACACTCCAGCTGGGGCACTGGGTAAAGTTTG
	Universal reverse primer	CTCAAGTGTCGTGGAGTCGGCAA
ago1	ago1.F	GCGAGGTTTGGTTCGGTTTC
	ago1.R	CGTTGATGTCGCGAATGTCC
RpL32	RpL32.F	AGTCGGATCGATATGCTAAGCTG
	RpL32.R	CGATGTTGGGCATCAGATACTG
